# Supplementary material for: Light has a specific role in modulating Arabidopsis gene expression at low temperature
Source: BMC Plant Biol. 2008 Jan 29;8:13. doi: 10.1186/1471-2229-8-13 (PMC2253524; doi:10.1186/1471-2229-8-13)
Supplement: Additional file 2 — Up or Down Regulation of Cold/Light and Cold/Dark Responsive Genes at Least Two-Fold (p-value less than 0.05 at least in condition) [file 1471-2229-8-13-S2.XLS]

## Sheet: Sheet1
Supplemental File 2. Up or Down Regulation of Cold/Light and Cold/Dark Responsive Genes at Least Two-Fold (P-value less than 0.05 at least in condition)
Up Regulation of Genes
Treatment type ()*	Control			C/L			C/D			8hD
EST	Normalized	StdErr Norm	t-test P-value	Normalized	StdErr Norm	t-test P-value	Normalized	StdErr Norm	t-test P-value	Normalized	StdErr Norm	t-test P-value	Description
701545594	0.93435	0.105765	0.56039	42.6375	2.90865	1.37238e-17	17.1718	1.571	6.35758e-12	0.683755	0.372531	0.470087	>At1g09350.1 68408.m00937 glycosyltransferase family 8 contains Pfam profile: PF01501 glycosyl transferase family 8
701956506	1.03281	0.0969627	0.737621	17.7752	3.03661	2.2217e-09	11.6753	5.30856	0.0241408	0.388448	0.125186	0.0162691	>At3g50970.1 68410.m05171 dehydrin (Xero2) identical to dehydrin Xero 2 (Low-temperature-induced protein LTI30) [Arabidopsis thaliana] SWISS-PROT:P42758
701552035	1.44278	0.215686	0.0352758	11.6766	0.854317	2.89041e-13	2.44612	0.397792	0.00142559	1.07102	0.132767	0.587144	>At3g53990.1 68410.m05519 expressed protein ER6 protein - Lycopersicon esculentum, EMBL:AF096262
701495414	1.25614	0.180404	0.126688	11.6714	3.55304	0.000706033	3.62636	1.73265	0.0780259	0.136637	0.0868668	0.00379658	>At5g52310.1 68412.m05867 low-temperature-induced protein 78 (sp|Q06738)
701498680	1.06607	0.337373	0.83447	11.0367	1.4954	4.63135e-10	6.66694	1.19473	0.00680133	0.399717	0.130589	0.0146322	>At1g01470.1 68408.m00054 expressed protein contains similarity to 1-phosphatidylinositol-4-phosphate 5-kinase(AtPIP5K1) GI:3702691 from [Arabidopsis thaliana]
701554381	1.34605	0.180277	0.0433749	10.4426	1.35796	0.000115532	3.7578	0.648671	0.0111809	0.624948	0.123141	0.0365783	>At1g20450.1 68408.m09102 dehydrin (ERD10) identical to dehydrin ERD10 (Low-temperature-induced protein LTI45) [Arabidopsis thaliana] SWISS-PROT:P42759
701496710	1.10973	0.360367	0.742596	9.47785	3.10139	0.00144548	6.54148	0.614699	0.000337539	1.04699	0.231033	0.835972	>At2g23120.1 68409.m02497 expressed protein
701956633	1.20417	0.128888	0.104662	9.44718	2.45011	0.000338067	2.92194	1.48957	0.128886	0.266893	0.117404	0.00810664	>At5g52310.1 68412.m05867 low-temperature-induced protein 78 (sp|Q06738)
701932174	1.10127	0.0857945	0.241268	8.26907	2.74889	0.00336237	3.97483	0.849437	0.0153014	0.96819	0.209279	0.886956	>At4g25490.1 68411.m03342 C-repeat/DRE binding factor 1 (CBF1) (DREB1B) identical to DREB1B GI:3738225 from [Arabidopsis thaliana]; supported by cDNA:gi_1899057_gb_U77378.1_ATU77378
701496630	1.14549	0.0955891	0.127138	8.12244	1.69309	0.000793322	2.00736	0.28215	0.00277946	0.452182	0.148777	0.0358302	>At3g23810.1 68410.m02728 S-adenosyl-L-homocysteinas -related similar to S-adenosyl-L-homocysteinase GB:AAD56048 from [Lupinus luteus]
701668016	0.885353	0.0980975	0.29038	7.84991	1.37555	4.81188e-07	3.41861	0.969008	0.00309048	1.15011	0.638008	0.785628	>At5g63160.1 68412.m07169 expressed protein contains similarity to unknown protein (pir||T06706)
701551547	1.4895	0.21787	0.013998	7.79119	1.63815	6.7953e-05	2.73646	0.431919	0.00930544	0.369271	0.0992749	0.00593625	>At2g15970.1 68409.m01642 cold acclimation protein WCOR413 [Triticum aestivum] -related
701665269	1.01867	0.0918572	0.841346	7.36761	0.680896	5.10961e-11	3.98803	0.859378	0.011021	2.79548	0.570919	0.0210259	>At1g76590.1 68408.m08181 expressed protein
701665950	1.07981	0.314367	0.786789	6.9918	5.46422	0.0379713	13.0946	1.44056	2.41324e-10	1.7003	1.08649	0.402632	>At4g28330.1 68411.m03695 expressed protein
701668481	0.893199	0.103005	0.339498	6.75526	2.89975	0.0122287	3.29672	1.25518	0.0706079	0.295916	0.0940675	0.00268197	>At4g27560.1 68411.m03606 glycosyltransferase family contains Pfam profile: PF00201 UDP-glucoronosyl and UDP-glucosyl transferase
701497191	1.31732	0.152517	0.0502312	6.52131	3.81602	0.0235366	4.38888	1.29406	0.0262145	2.01371	0.216667	0.00010378	>At5g60680.1 68412.m06890 expressed protein predicted proteins, Arabidopsis thaliana
701554343	1.37967	0.162219	0.016821	6.50729	0.835047	1.96328e-09	5.36915	1.66715	0.0263739	1.2108	0.452964	0.617022	**** No hits found ****
701548833	1.34291	0.116	0.00490725	6.40357	1.40353	0.000572609	3.79576	1.1694	0.0391662	2.4785	0.391569	0.00089605	>At4g35090.1 68411.m04533 catalase 2 identical to catalase 2 SP:P25819, GI:17865693 from [Arabidopsis thaliana]
701956533	0.877047	0.18509	0.53059	6.29235	3.16553	0.0121214	3.14082	1.51656	0.103584	0.106613	0.0799122	0.00589111	>At5g52310.1 68412.m05867 low-temperature-induced protein 78 (sp|Q06738)
701546990	1.17336	0.13462	0.182875	6.27288	1.43544	0.00272305	2.4795	0.821489	0.0879553	0.470993	0.110296	0.00863893	>At4g27520.1 68411.m03599 expressed protein ENOD20 gene, Medicago truncatula, X99467
701514794	1.0647	0.0770668	0.409299	6.27086	1.30137	0.00111299	3.26175	0.642909	0.000543518	0.912443	0.159788	0.60332	>At4g33070.1 68411.m04281 pyruvate decarboxylase-1 (Pdc1)
701498578	1.09237	0.161753	0.564799	6.21558	3.74821	0.0272451	7.18741	1.15828	0.000993296	1.09789	0.688403	0.867542	>At1g27730.1 68408.m03075 salt-tolerance zinc finger protein identical to salt-tolerance zinc finger protein GB:CAA64820 GI:1565227 from [Arabidopsis thaliana]
701546550	1.2573	0.279111	0.325028	6.16183	3.92028	0.0327865	8.12049	1.4635	0.000519997	1.45725	0.788594	0.486974	>At1g09070.1 68408.m00908 C2 domain-containing protein similar to cold-regulated gene SRC2 [Glycine max] GI:2055230; contains Pfam profile PF00168: C2 domain
701496380	1.12886	0.0719085	0.0802527	6.00366	1.29647	0.00161312	4.43662	0.875362	0.00664063	2.17799	0.271727	0.000116216	>At4g33980.1 68411.m04385 expressed protein
701668106	1.25632	0.188485	0.146077	5.96203	1.12143	1.32093e-05	3.73762	0.779888	0.00952227	0.636311	0.138111	0.0545264	>At3g23000.1 68410.m02637 CBL-interacting protein kinase 7 identical to CBL-interacting protein kinase 7 [Arabidopsis thaliana] gi|13249113|gb|AAK16682
701495819	1.59821	0.207238	0.0043651	5.75516	2.41239	0.0148314	6.30264	1.23701	0.0024601	0.923247	0.222898	0.739955	>At4g32020.1 68411.m04151 expressed protein
701493773	1.31807	0.123398	0.0115822	5.53995	0.476884	1.36723e-10	4.30589	0.488547	0.00102344	0.396963	0.1252	0.012093	>At5g62350.1 68412.m07076 pectinesterase family similar to SP|Q42534 Pectinesterase 2 precursor (EC 3.1.1.11) (Pectin methylesterase 2) (PE 2) {Arabidopsis thaliana}; contains Pfam profile PF04043: Plant invertase/pectin methylesterase inhibitor
701549023	1.29536	0.324787	0.31238	5.53663	0.882782	0.000680395	3.98309	0.734994	0.0019961	0.845415	0.106885	0.211862	>At2g22240.1 68409.m02392 myo-inositol 1-phosphate synthase -related
701557721	1.16902	0.125612	0.170343	5.24522	1.29278	0.0019642	6.10373	1.20731	0.00200624	1.15213	0.160679	0.32991	>At1g30360.1 68408.m03362 ERD4 protein nearly identical to ERD4 protein (early-responsive to dehydration stress) [Arabidopsis thaliana] GI:15375406; contains Pfam profile PF02714: Domain of unknown function DUF221
701498658	1.31427	0.137196	0.0185941	5.12423	1.91417	0.0151662	5.32145	1.95292	0.0150706	1.49064	0.551478	0.298089	>At1g21130.1 68408.m02388 O-methyltransferase 1, putative similar to GI:2781394
701500035	1.42008	0.241081	0.094618	5.12082	0.970182	1.5611e-05	4.14365	0.690519	0.00172508	4.35045	0.488413	3.3644e-07	>At5g57660.1 68412.m06522 CONSTANS B-box zinc finger family protein contains Pfam domain, PF00643: B-box zinc finger
701667734	1.01994	0.174939	0.909808	4.98515	1.23314	0.00164762	5.04087	0.464646	1.29783e-06	1.69316	0.654431	0.256872	>At2g27500.1 68409.m03009 glycosyl hydrolase family 17 similar to glucan endo-1,3-beta-glucosidase precursor SP:P52409 from [Triticum aestivum]
701667356	0.975676	0.364958	0.944877	4.75875	1.97301	0.0164487	10.014	1.17075	0.000299983	6.56086	1.20893	0.00246204	**** No hits found ****
701545845	1.02833	0.0975174	0.771366	4.74662	0.610747	1.28483e-07	3.31918	0.511064	9.65988e-05	1.24359	0.14861	0.119026	>At1g71950.1 68408.m07632 expressed protein similar to Pi starvation-induced protein GB:BAA06151 from [Nicotiana tabacum]
701665190	1.14204	0.220133	0.504474	4.72089	2.64561	0.0327405	9.64449	1.80733	0.000266772	1.02666	0.358554	0.939719	>At3g04640.1 68410.m00458 glycine-rich protein predicted proteins, Arabidopsis thaliana
701551724	1.39097	0.220208	0.0540422	4.71363	1.31483	0.00552352	2.86964	0.756363	0.029283	2.23489	0.863328	0.137355	>At2g38230.1 68409.m04247 SOR1 from the fungus Cercospora nicotianae -related
701499368	1.05525	0.0885337	0.528611	4.66778	0.711258	5.23908e-05	5.46719	0.54495	9.02554e-06	0.879643	0.143435	0.443333	>At3g61580.1 68410.m06371 delta-8 sphingolipid desaturase (SLD1) identical to delta-8 sphingolipid desaturase GI:3819710 from [Arabidopsis thaliana]
701554124	1.08127	0.0651738	0.222438	4.64384	0.533818	8.53977e-07	6.60499	0.668236	1.88579e-09	0.944809	0.121822	0.666328	>At5g55180.1 68412.m06224 glycosyl hydrolase family 17 similar to elicitor inducible chitinase Nt-SubE76 GI:11071974 from [Nicotiana tabacum]
701493560	1.2195	0.0887804	0.0179264	4.63628	0.813259	0.000455876	2.79409	0.319168	0.00164915	1.75978	0.208852	0.000957623	>At1g19400.1 68408.m09007 expressed protein
701555815	0.97561	0.0971918	0.80743	4.61001	0.808874	1.00031e-05	4.89722	1.25424	0.00372938	1.017	0.169253	0.919959	>At1g30360.1 68408.m03362 ERD4 protein nearly identical to ERD4 protein (early-responsive to dehydration stress) [Arabidopsis thaliana] GI:15375406; contains Pfam profile PF02714: Domain of unknown function DUF221
701500390	1.38865	0.172898	0.0427504	4.44384	0.741355	1.77989e-07	3.74851	0.792287	0.013286	3.21541	0.526074	4.6698e-05	>At1g21880.1 68408.m02475 expressed protein contains Pfam profile:PF01476 Putative peptidoglycan binding domain (2 copies)
701497029	1.37203	0.100579	0.000965577	4.35147	0.969616	0.00404964	2.98723	0.617908	0.0128869	0.676847	0.14613	0.0945023	>At4g23630.1 68411.m03105 expressed protein chS-Rex-b - Gallus gallus (chicken),gb:L10333
701496648	0.976537	0.0811415	0.778483	4.30546	0.432445	4.97325e-09	3.6498	0.308182	1.57333e-08	0.765929	0.156168	0.209062	>At1g47710.1 68408.m04856 serpin, putative similar to phloem serpin-1 [Cucurbita maxima] GI:9937311; contains Pfam profile PF00079: Serpin (serine protease inhibitor)
701517009	1.10318	0.089913	0.25309	4.16016	0.445258	1.32137e-08	3.98069	0.687546	0.00281573	2.36004	0.152927	3.20602e-07	>At5g47560.1 68412.m05293 sodium/dicarboxylate cotransporter, putative similar to SWISS-PROT:Q13183 renal sodium/dicarboxylate cotransporter [Human]{Homo sapiens}
701553964	1.59067	0.199191	0.00507256	4.10457	1.64211	0.0156744	3.57023	0.661877	0.014043	0.775755	0.142819	0.188067	>At4g39800.1 68411.m05125 myo-inositol-1-phosphate synthase
701495354	1.14104	0.184617	0.42434	4.09337	1.05598	0.00830548	2.43864	0.513382	0.00400136	0.726127	0.185391	0.229487	>At3g23000.1 68410.m02637 CBL-interacting protein kinase 7 identical to CBL-interacting protein kinase 7 [Arabidopsis thaliana] gi|13249113|gb|AAK16682
701496390	1.0554	0.0838082	0.509921	3.97525	0.630851	3.98351e-05	4.39495	1.52653	0.0268219	2.10225	0.273954	0.000268337	>At4g33980.1 68411.m04385 expressed protein
701665210	1.24113	0.140184	0.0766958	3.96547	0.301934	4.18949e-10	3.83055	0.449526	1.11616e-06	1.15391	0.111451	0.169769	>At4g38580.1 68411.m04968 copper chaperone (CCH)-related low similarity to copper homeostasis factor [PMID:9701579][GI:3168840]; nearly identical to farnesylated protein TFP6 [GI:4097553]; contains Heavy-metal-associated domain PF00403
701515151	1.22377	0.139602	0.106555	3.90913	0.700044	0.00208443	2.36258	0.275163	5.61788e-05	1.256	0.180385	0.141598	>At1g68490.1 68408.m07180 expressed protein
701496510	1.16199	0.0931439	0.0838842	3.86538	0.451579	6.23643e-08	2.78725	0.412127	0.0020303	1.19149	0.239702	0.402473	>At3g05880.1 68410.m00604 low temperature and salt responsive protein LTI6A identical to low temperature and salt responsive protein LTI6A GB:AAC97512 from [Arabidopsis thaliana]
701548511	1.40159	0.17052	0.0155932	3.78978	0.809805	0.00225164	2.36161	0.248314	1.74655e-05	1.10765	0.248875	0.662152	>At2g21620.1 68409.m05726 auxin-regulated protein
701500731	1.08258	0.0806301	0.305148	3.72693	0.897261	0.00284224	4.65867	0.958034	0.00559218	3.38999	0.385935	3.6829e-06	>At3g61060.1 68410.m06312 F-box protein (lectin-related) low similarity to PP2 lectin polypeptide [Cucurbita maxima] GI:410437; contains Pfam profile PF00646: F-box domain
701493737	1.1705	0.173051	0.32068	3.69392	0.231596	1.6411e-12	2.84081	0.628758	0.00867368	1.62417	0.228268	0.00671189	>At1g13390.1 68408.m09146 expressed protein
701493810	1.1594	0.108549	0.137052	3.6049	0.651663	2.59793e-06	3.63716	0.671149	0.00338837	0.413209	0.125852	0.0175828	>At3g23820.1 68410.m02729 NAD-dependent epimerase/dehydratase family similar to nucleotide sugar epimerase from Vibrio vulnificus GI:3093975 [PID:g3093975], WbnF [Escherichia coli] GI:5739472, CAPI protein {Staphylococcus aureus} SP|P39858; contains Pfam profile: PF01370 NAD dependent epimerase/dehydratase family
701498472	0.920226	0.271289	0.776165	3.57226	1.87223	0.0543694	7.19021	1.63455	0.00365717	4.66261	0.772794	1.33687e-05	>At5g20230.1 68412.m02205 plastocyanin-like domain containing protein
701500017	1.00853	0.104896	0.935556	3.43968	1.0424	0.0137702	3.80337	1.14757	0.0315642	1.33985	0.194199	0.0706502	>At1g21100.1 68408.m02385 O-methyltransferase 1, putative similar to GI:2781394
701499107	1.07022	0.0749086	0.349151	3.43965	0.540329	1.92305e-05	5.17336	0.307148	4.96752e-10	4.79557	1.01385	0.00184591	>At5g09440.1 68412.m01009 expressed protein phi-1 - Nicotiana tabacum, EMBL:AB018441
701666219	1.43928	0.145223	0.00297344	3.43708	1.01954	0.0108841	2.80572	0.45848	0.00240775	1.6024	1.25003	0.499661	>At1g55850.1 68408.m05867 cellulose synthase family similar to cellulose synthase catalytic subunit [gi:13925881] from Nicotiana alata, cellulose synthase-5 [gi:9622882] from Zea mays
701670393	0.989121	0.0918597	0.90779	3.37467	0.780087	0.00595659	2.16606	0.283295	0.00391192	0.806649	0.116252	0.164388	>At1g08920.1 68408.m08740 sugar transporter, putative similar to ERD6 protein {Arabidopsis thaliana} GI:3123712, sugar-porter family proteins 1 and 2 [Arabidopsis thaliana] GI:14585699, GI:14585701; contains Pfam profile PF00083: major facilitator superfamily protein
701672037	1.00923	0.0923353	0.921059	3.35141	0.451881	1.23705e-05	3.21008	0.431493	1.033e-05	0.895298	0.361781	0.779854	>At5g10750.1 68412.m01152 expressed protein
701556454	0.979878	0.0834346	0.813831	3.35104	0.25907	7.99034e-10	2.52902	0.542911	0.0207921	1.49508	0.345207	0.156091	>At3g61060.1 68410.m06312 F-box protein (lectin-related) low similarity to PP2 lectin polypeptide [Cucurbita maxima] GI:410437; contains Pfam profile PF00646: F-box domain
701666294	0.952364	0.0828677	0.58239	3.34122	0.428326	3.7485e-05	3.34098	0.218993	3.39122e-07	0.921034	0.135874	0.588726	>At4g33985.1 68411.m04386 expressed protein
701498367	1.46385	0.187362	0.0123977	3.17061	2.34929	0.117029	9.06412	1.83327	0.00215806	16.7156	6.28263	0.00861775	>At4g30270.1 68411.m03928 xyloglucan endotransglycosylase (meri5B) identical to endo-xyloglucan transferase gi:944810 and contains similarity to SEN4 gi:3158374 from [Arabidopsis thaliana]
701556174	0.945679	0.0814544	0.528352	3.15011	0.297198	6.81552e-06	3.07956	0.609095	0.0165012	0.930272	0.191983	0.736758	>At3g55880.1 68410.m05732 expressed protein
701493632	1.29749	0.137948	0.031912	3.12719	0.656595	0.00154284	2.02991	0.201421	5.15317e-05	0.379766	0.126747	0.0122558	>At2g28900.1 68409.m03180 membrane channel protein -related
701499474	1.10958	0.0685712	0.117009	3.09906	1.01379	0.0195931	4.23492	0.81542	0.00521953	0.903145	0.139507	0.519025	>At1g13260.1 68408.m01394 AP2 domain transcription factor, putative (RAV1) identical to RAV1 GI:3868857 from [Arabidopsis thaliana]
701495817	1.00476	0.0713738	0.947048	3.06529	0.349174	0.000105551	2.03931	0.178056	1.69706e-07	0.489884	0.184393	0.0942202	>At2g40080.1 68409.m04462 expressed protein
701493626	1.09094	0.0906525	0.312352	3.03637	0.898977	0.0171655	2.85921	0.233774	8.32942e-08	0.919525	0.292643	0.787122	>At3g52400.1 68410.m05337 syntaxin of plants SYP122 similar to (GP:5912543)Knolle (GP:5912543) {Capsicum annuum}
701498575	1.04647	0.0938615	0.618303	3.02479	0.995552	0.0199989	3.41772	0.499351	0.00749492	1.42606	0.447291	0.311855	>At1g33250.1 68408.m03723 fringe-related protein + weak similarity to Fringe [Schistocerca gregaria](GI:6573138);Fringe encodes an extracellular protein that regulates Notch signalling.
701557850	1.37841	0.13469	0.00589844	2.97833	0.950106	0.02098	4.38229	0.743159	0.00457315	1.88367	0.207811	0.00026223	>At4g02890.1 68411.m05191 polyubiquitin (UBQ14) identical to GI:166795; similar to N. sylvestris hexameric polyubiquitin, GenBank accession number M74101
701502601	1.08539	0.0938705	0.36234	2.91425	0.953706	0.0345147	2.77112	0.35488	0.000410084	1.92479	0.193254	0.00122478	>At1g69890.1 68408.m07376 expressed protein similar to GB:AAB61488 [Arabidopsis thaliana]
701495345	0.985872	0.105242	0.895456	2.81897	0.581288	0.00221968	3.94483	0.934201	0.015793	0.846719	0.144529	0.352628	>At2g16700.1 68409.m01726 actin depolymerizing factor 5
701553802	1.03817	0.125381	0.758465	2.78058	0.691158	0.010341	3.43294	0.592657	0.00016273	0.553933	0.356646	0.330462	>At4g20830.1 68411.m02763 FAD-linked oxidoreductase family similar to SP|P30986 reticuline oxidase precursor (Berberine-bridge-forming enzyme) (BBE) (Tetrahydroprotoberberine synthase) [Eschscholzia californica]; contains PF01565 FAD binding domain
701673335	1.04054	0.0774327	0.60248	2.77205	0.331756	9.59049e-07	3.42605	0.518046	0.000618661	2.20038	0.3091	0.00533683	>At4g12040.1 68411.m05233 expressed protein zinc finger protein ZNF216 - Mus musculus, PID:g3643807
701493406	1.0674	0.0943738	0.473192	2.67235	0.269974	1.46685e-06	2.03193	0.238816	7.95797e-05	2.9253	0.371296	1.28698e-05	>At4g25500.1 68411.m03344 arginine/serine-rich splicing factor RSp40 contains EST gb:T45156, H3766800
701498441	1.13822	0.0913107	0.130312	2.64574	0.544171	0.000700364	3.99126	0.353359	7.48186e-08	0.553232	0.195423	0.100081	>At4g36500.1 68411.m04712 expressed protein
701495070	1.01472	0.0769676	0.849161	2.61883	0.726186	0.0275032	3.60661	0.776533	0.00351672	1.62977	0.460357	0.140849	>At3g52800.1 68410.m05388 zinc finger - like protein zinc finger protein 216, Homo sapiens, EMBL:AF062072
701498622	0.980576	0.0732669	0.796273	2.51733	0.347672	0.000287773	4.20215	0.539131	0.00163595	1.36741	0.149489	0.0179515	>At5g56090.1 68412.m06334 expressed protein contains similarity to cytochrome oxidase assembly factor
701546136	1.16569	0.0835928	0.0571689	2.50239	0.222766	4.27083e-08	2.10743	0.32285	0.0221243	1.31903	0.510116	0.497102	>At4g30210.1 68411.m03921 NADPH-ferrihemoprotein reductase (NADPH-cytochrome p450 reductase), putative similar to NADPH-cytochrome P450 oxydoreductase from [Populus balsamifera subsp. trichocarpa x Populus deltoides] GI:13183564, GI:13183566
701667976	0.905456	0.107499	0.419518	2.43374	0.328395	0.000151272	2.20489	0.288239	0.000173959	0.823231	0.123506	0.220049	**** No hits found ****
701495534	1.13774	0.187417	0.4487	2.42315	0.562115	0.0015208	3.06094	0.227173	1.04318e-07	0.646775	0.214715	0.196593	>At3g12390.1 68410.m01384 nascent polypeptide associated complex alpha chain -related similar to nascent polypeptide associated complex alpha chain GB:AAF27917 GI:6752882 [Pinus taeda]
701546075	1.28626	0.252716	0.260641	2.40855	1.2146	0.116538	11.957	1.33443	0.000218383	11.4206	0.663397	7.97861e-06	>At3g15450.1 68410.m01758 expressed protein very similar to unknown protein GB:AAC39468 from [Arabidopsis thaliana]
701493760	1.043	0.114159	0.705359	2.40455	0.426728	0.000182284	2.21192	0.167063	2.27767e-06	0.422236	0.130772	0.0157156	>At3g27210.1 68410.m03116 expressed protein
701552492	1.03706	0.0773921	0.634527	2.31041	0.242559	3.46744e-06	2.18559	0.292845	0.00391072	1.43273	0.119663	0.00191165	>At5g62910.1 68412.m07139 expressed protein predicted proteins, Arabidopsis thaliana
701498416	1.14608	0.0797825	0.0726058	2.2769	0.649263	0.0432447	2.42211	0.282986	0.000120418	1.00127	0.164465	0.993866	>At1g14720.1 68408.m01586 xyloglucan endotransglycosylase (XTR2) identical to xyloglucan endotransglycosylase-related protein XTR2 GI:1244756 [Arabidopsis thaliana]
701551323	1.43845	0.168964	0.00857592	2.27277	0.465037	0.0125827	2.36195	0.245143	0.00188029	1.36394	0.722779	0.551419	>At4g13940.1 68411.m01952 adenosylhomocysteinase
701548139	1.08029	0.146862	0.573089	2.19301	0.398771	0.00122328	2.32015	0.685989	0.0578797	1.7777	0.138479	0.000147021	>At2g28840.1 68409.m03174 RING zinc finger ankyrin protein -related
701558409	0.998252	0.0809717	0.983041	2.17434	0.16686	1.34871e-06	2.25225	0.44136	0.029253	0.973025	0.199799	0.896197	>At4g18070.1 68411.m02450 expressed protein
701496381	1.12509	0.0878349	0.1497	2.17391	0.363014	0.00755252	2.21762	0.38432	0.0090324	4.54295	0.818689	5.73661e-05	>At1g12440.1 68408.m09104 expressed protein
701666832	1.06616	0.16527	0.689664	2.12799	0.225946	0.000182446	5.38804	0.540945	0.000403294	4.39186	0.446506	4.62359e-05	>At2g41780.1 68409.m04672 expressed protein
701558085	0.932275	0.0926843	0.492526	2.06591	0.263394	0.00019211	3.49095	0.285709	2.47165e-06	1.3346	0.246588	0.159418	>At1g76160.1 68408.m08120 pectinesterase (pectin methylesterase), putative similar to pectinesterase GI:1944574 [Lycopersicon esculentum]; similar to pollen-specific BP10 protein [SP|Q00624][Brassica napus]; contains Pfam profile: PF00394 Multicopper oxidase
701557309	1.12712	0.10605	0.228445	2.01402	0.246735	5.23635e-05	2.00179	0.163305	1.29659e-05	0.746389	0.300074	0.466268	>At3g29360.1 68410.m03385 UDP-glucose dehydrogenase -related UDP-glucose 6-dehydrogenase (UDPGDH) GB:Q96558 from [Glycine max]
701495044	1.31135	0.162085	0.0459472	2.0121	0.234516	5.50887e-05	2.45304	0.39222	0.000138484	0.258494	0.231833	0.079877	>At4g38970.1 68411.m05023 fructose-bisphosphate aldolase, putative strong similarity to plastidic fructose-bisphosphate aldolase (EC 4.1.2.13) from Nicotiana paniculata (NPALDP1) [GI:4827251], Oryza sativa, PIR2:T02057 [SP|Q40677]
701498338	1.0894	0.076379	0.243244	2.00384	0.243679	8.48878e-05	3.56996	1.08095	0.00601571	1.06556	0.173116	0.702171	>At5g52510.1 68412.m05887 scarecrow-like transcription factor 8 (SCL8)
Down Regulation Of Genes
Treatment type ()*	Control			C/L			C/D			8hD
EST	Normalized	StdErr Norm	t-test P-value	Normalized	StdErr Norm	t-test P-value	Normalized	StdErr Norm	t-test P-value	Normalized	StdErr Norm	t-test P-value	Description
701495347	0.91519	0.157633	0.60625	0.470949	0.129693	0.0151475	0.466598	0.101785	0.00562115	2.8854	0.442489	0.000206119	>At5g02160.1 68412.m00127 expressed protein
701503254	0.938836	0.230369	0.794976	0.446182	0.183353	0.0561122	0.405654	0.0961803	0.0054716	0.338567	0.134046	0.0148952	>At1g19570.1 68408.m02195 dehydroascorbate reductase, putative similar to GB:BAA90672 from (Oryza sativa)
701494021	1.19628	0.122119	0.104167	0.439927	0.101432	0.00384515	0.408127	0.093667	0.002874	0.596011	0.137663	0.0529027	>At3g26180.1 68410.m02990 cytochrome P450 71B20 identical to cytochrome P450 71B20 (SP:Q9LTM3) [Arabidopsis thaliana]; similar to cytochrome P450 GB:O65784 [Arabidopsis thaliana]
701669109	1.15863	0.0727158	0.0402814	0.411125	0.0862417	0.00130424	0.473207	0.0720723	0.000742589	0.573654	0.117755	0.0269129	>At1g35710.1 68408.m04039 leucine-rich repeat transmembrane protein kinase, putative similar to many predicted protein kinases
701931951	0.734012	0.102344	0.0432122	0.404632	0.190559	0.0445444	0.456122	0.111261	0.0084573	0.338967	0.13279	0.0187169	>At1g25220.1 68408.m02833 anthranilate synthase, beta subunit (ASB) identical to anthranilate synthase beta subunit GI:403434 from [Arabidopsis thaliana]
701675781	1.1197	0.132545	0.350802	0.398912	0.0774237	0.000617423	0.35191	0.101682	0.00389142	0.659011	0.108805	0.0298803	>At4g12290.1 68411.m01760 copper amine oxidase -related protein copper amine oxidase - Cicer arietinum,PID:e1335964
701557841	1.49512	0.283241	0.0636759	0.386744	0.0912283	0.0011508	0.482464	0.140254	0.0249487	2.35727	0.214755	5.61652e-06	>At1g20620.1 68408.m02327 catalase 3 almost identical to catalase 3 SP:Q42547, GI:3123188 from [Arabidopsis thaliana]
701552523	1.40114	0.0914394	0.000407055	0.362189	0.0738087	0.00041226	0.431613	0.0719124	0.00060677	0.409245	0.126915	0.0179775	>At3g14620.1 68410.m01661 cytochrome P450, putative similar to GB:Q05047 from [Catharanthus roseus]
701555593	1.02828	0.0871075	0.74597	0.33679	0.0960395	0.00142489	0.434264	0.101069	0.00474765	0.405657	0.216917	0.088477	>At1g52410.1 68408.m09094 myosin-related protein contains Pfam profile: PF00658 Poly-adenylate binding protein, unique domain.
701675353	1.32333	0.170553	0.0473559	0.330278	0.0808916	0.00307023	0.399531	0.10149	0.0047321	1.00665	0.17793	0.970756	>At1g25440.1 68408.m02859 CONSTANS B-box zinc finger family protein similar to zinc finger protein GI:3618318 from [Oryza sativa]
701499968	1.28665	0.123655	0.0195569	0.300385	0.088529	0.000858122	0.420883	0.102366	0.00485613	0.295538	0.113583	0.00687312	>At1g21270.1 68408.m02404 wall-associated kinase 2 induced by salicylic acid or INA (PMID:10380805)
701681319	1.44779	0.218383	0.0282618	0.299377	0.0870836	0.000768973	0.401574	0.10083	0.00423793	0.356897	0.131219	0.0136027	>At5g38980.1 68412.m04240 expressed protein
701545457	1.49017	0.165228	0.00275894	0.2894	0.0689473	0.000140144	0.257169	0.0702698	0.000540462	0.173458	0.0844519	0.00252166	>At5g42020.1 68412.m07888 luminal binding protein 2 precursor (BiP-2) (AtBP2) similar to SWISS-PROT: Q39043; GI:1303695; luminal binding protein (BiP) [Arabidopsis thaliana]
701495828	1.26259	0.0844686	0.00164243	0.288776	0.0590179	1.55908e-06	0.312578	0.0645947	1.69734e-05	0.230042	0.0704082	7.25239e-05	>At1g56340.1 68408.m05935 calreticulin 1 (CRT1) identical to calreticulin (crt1) GI:2052379 [Arabidopsis thaliana]
701516596	1.29166	0.264763	0.230576	0.272238	0.208963	0.0571846	0.299763	0.0692197	0.000423485	0.174108	0.0801756	0.00194731	>At4g23600.1 68411.m03101 aminotransferase family similar to nicotianamine aminotransferase from Hordeum vulgare [GI:6498122, GI:6469087]; contains Pfam profile PF00155 aminotransferase, classes I and II
701496669	0.967986	0.135684	0.8205	0.253883	0.0908203	0.00109864	0.246668	0.0845042	0.00168541	0.270559	0.125206	0.00869437	>At3g16470.1 68410.m01889 jacalin lectin family contains Pfam profile: PF01419 jacalin-like lectin domain; similar to myrosinase-binding protein homolog [Arabidopsis thaliana] GI:2997767
701515653	1.50791	0.176409	0.00393743	0.251537	0.160982	0.0250917	0.380411	0.0774396	0.000859013	0.261016	0.0935527	0.00277995	>At1g52400.1 68408.m05428 glycosyl hydrolase family 1, beta-glucosidase (BG1) identical to GI:6651430 from [Arabidopsis thaliana]
701670951	2.29801	0.586143	0.00859034	0.221642	0.0672853	0.000165567	0.358269	0.0831448	0.00130169	0.163176	0.117343	0.00964731	>At2g41090.1 68409.m04597 calmodulin-like calcium binding protein (CaBP-22) identical to calmodulin-like calcium-binding protein (CABP-22) [Arabidopsis thaliana]
701931992	0.668224	0.108436	0.0255702	0.208715	0.145126	0.0157823	0.301478	0.109689	0.00582686	0.111133	0.0892018	0.0144645	>At3g45140.1 68410.m04509 lipoxygenase (LOX2) identical to SP|P38418
701545428	1.43957	0.190881	0.0161888	0.188546	0.0634993	0.000146359	0.35742	0.104516	0.00446894	0.328076	0.0983774	0.00335419	>At1g21250.1 68408.m02402 wall-associated kinase 1 expressed in leaves and stems & induced by pathogen infection (PMID:10380805)
701554623	0.483161	0.140047	0.0311589	0.168703	0.0807853	0.000550198	0.112322	0.0559231	0.000663971	0.209033	0.193358	0.0630308	>At5g24770.1 68412.m02673 vegetative storage protein Vsp2
701556354	0.589	0.153375	0.0690405	0.152951	0.0580554	0.000122459	0.100149	0.0523962	0.000605024	0.228191	0.230139	0.0927605	>At5g24780.1 68412.m02674 vegetative storage protein Vsp1
701672123	2.21393	0.422855	0.00265236	0.0919199	0.0468788	0.0001068	0.121268	0.0569458	0.000621023	0.133176	0.0751768	0.00210087	>At4g14400.1 68411.m05474 expressed protein
