# Supplementary material for: Light has a specific role in modulating Arabidopsis gene expression at low temperature
Source: BMC Plant Biol. 2008 Jan 29;8:13. doi: 10.1186/1471-2229-8-13 (PMC2253524; doi:10.1186/1471-2229-8-13)
Supplement: Additional file 3 — Up or Down Regulation of Cold/Light-Responsive Genes at Least Two-Fold (p-value less than 0.05 at least in one condition) [file 1471-2229-8-13-S3.XLS]

## Sheet: Sheet1
Supplemental File 3. Up or Down Regulation of Cold/Light-Responsive Genes at Least Two-Fold (P-value less than 0.05 at least in one condition)
Up Regulation of Genes
Treatment type ()*	Control			C/L			C/D			8hD
EST	Normalized	StdErr Norm	t-test P-value	Normalized	StdErr Norm	t-test P-value	Normalized	StdErr Norm	t-test P-value	Normalized	StdErr Norm	t-test P-value	Description
Lhcb2	1.36955	0.0899138	1.92328e-05	17.0623	2.54751	3.27831e-09	1.89387	0.227995	0.000988271	0.588321	0.225286	0.152708	Control positive: Redox gene
701500140	1.17321	0.170589	0.284104	15.815	4.13521	0.000439446	1.67775	0.19673	0.00125165	0.485343	0.345113	0.251972	>At3g27690.1 68410.m03170 light harvesting chlorophyll A/B binding protein, putative similar to chlorophyll A-B binding protein 151 precursor (LHCP) GB:P27518 from [Gossypium hirsutum]
701672005	1.03398	0.086269	0.697347	12.6464	3.70425	6.24572e-05	1.90061	0.830859	0.23592	0.776818	0.107644	0.0976068	>At5g17050.1 68412.m01839 glycosyltransferase family similar to UDP glucose:flavonoid 3-o-glucosyltransferase, Vitis vinifera, EMBL:AF000372
701514767	1.20627	0.135483	0.116732	8.11189	2.29017	0.000677151	1.2931	0.211709	0.160702	0.650371	0.297408	0.342345	>At2g05070.1 68409.m00477 light-harvesting chlorophyll a/b binding protein
701495453	0.800019	0.113415	0.138248	7.9387	1.44152	3.13172e-07	1.97924	1.11058	0.278839	0.876771	0.211819	0.584882	>At5g49480.1 68412.m05523 sodium-inducible calcium-binding protein identical to NaCl-inducible Ca2+-binding protein GI:2352828 from [Arabidopsis thaliana]
701554451	1.15258	0.1171	0.182075	7.88278	2.58071	0.00337157	1.91174	0.676972	0.164286	1.0701	0.111493	0.528539	>At2g37970.1 68409.m04217 expressed protein
701544987	0.987612	0.0965213	0.899276	6.39073	0.589648	8.07121e-06	1.98784	0.253271	0.0100525	0.994552	0.132493	0.967607	>At4g15910.1 68411.m02197 drought-induced protein (Di21) nearly identical to GI:469112; contains PF03242 Late embryogenesis abundant protein domain
701496424	1.01293	0.119441	0.913892	6.08354	1.30896	0.00130422	1.84385	0.581705	0.133081	0.754176	0.143335	0.161973	>At3g56290.1 68410.m05778 expressed protein
701549150	1.5452	0.127205	0.00018184	5.78174	0.640658	0.000170114	1.4632	0.133547	0.00231988	1.17915	0.218498	0.413538	>At3g09830.1 68410.m01054 protein kinase, putative similar to protein kinase [Lophopyrum elongatum] gi|13022177|gb|AAK11674
701549636	1.34513	0.126393	0.0062801	5.73588	1.08673	0.000726991	1.39096	0.24125	0.148522	0.672531	0.112494	0.0385934	>At4g11600.1 68411.m01682 glutathione peroxidase, putative
701496866	1.19456	0.104863	0.0639206	5.46224	0.92505	7.08797e-07	1.87866	0.176062	4.86351e-05	0.605385	0.135062	0.0447321	>At1g49630.1 68408.m08923 hydrogenase protein -related similar to hydrogenase protein GB:X86493 GI:1149655 from [Clostridium perfringens]
701500484	1.43966	0.207595	0.025229	5.44556	1.40239	0.0010977	1.57602	0.117496	0.000173451	0.633165	0.199093	0.148668	>At4g11260.1 68411.m01647 phosphatase - related low similarity to protein phosphatase T [Saccharomyces cerevisiae] GI:897806; contains Pfam profiles PF00515: TPR Domain, PF05002: SGS domain, PF04969: CS domain
701499134	1.03122	0.0811682	0.704637	5.01273	0.824124	1.77293e-05	1.0523	0.104569	0.621207	1.22828	0.428244	0.544786	>At5g20150.1 68412.m02197 ids4-related protein ids-4 protein - Hordeum vulgare, PIR:T05905
701496870	1.2033	0.103289	0.0506326	4.55613	0.611403	9.11504e-09	1.59071	0.152472	0.00087641	0.647549	0.143716	0.0984292	>At3g46540.1 68410.m04681 expressed protein mitotic phosphoprotein 90 - Xenopus laevis, EMBL:U95102
701555866	0.987	0.0852361	0.881713	4.51966	0.266212	1.82876e-10	0.973053	0.082439	0.75323	0.95279	0.258463	0.862298	>At5g44110.1 68412.m04865 ABC transporter family protein
701497142	1.04529	0.0960485	0.637359	4.4929	0.727684	0.000475844	1.54317	0.155473	0.00188129	0.646535	0.136023	0.0610911	>At5g37600.1 68412.m04064 glutamate--ammonia ligase
701496027	1.2021	0.0850624	0.0226268	4.47592	1.50055	0.00835843	0.96302	0.946301	0.959915	0.398256	0.123757	0.0115217	**** No hits found ****
701495273	1.18297	0.128385	0.143271	4.46498	0.613954	0.000235413	1.44007	0.127856	0.00255307	1.13021	0.212775	0.521544	>At3g56940.1 68410.m05851 leucine zipper-containing protein AT103
701493433	1.28796	0.203402	0.131979	4.31443	1.01673	0.00522473	0.988033	0.129552	0.927951	0.656593	0.244039	0.25377	>At5g57345.1 68412.m06484 expressed protein
701668715	1.23523	0.104969	0.0312422	4.11163	0.373179	2.29701e-09	1.46734	0.567693	0.374404	0.898864	0.13013	0.478906	>At5g63790.1 68412.m07242 No apical meristem (NAM) protein family contains Pfam PF02365: No apical meristem (NAM) domain; contains similarity to NAC-domain protein
701495316	0.961457	0.0973315	0.70076	4.03228	0.768912	8.73642e-06	1.61943	0.404865	0.143242	1.22811	0.183428	0.195511	>At3g55610.1 68410.m05705 delta 1-pyrroline-5-carboxylate synthetase B (P5CS B) (P5CS2) identical to SP|P54888
701554433	1.00252	0.105069	0.981097	4.00265	0.60286	0.000467014	1.89156	0.422898	0.0656306	0.940588	0.197109	0.777646	>At1g03030.1 68408.m00248 expressed protein Belongs to PF|01121 Uncharacterized protein family UPF0038 containing ATP/GTP binding domain. ESTs gb|AA585719, gb|AA728503 and gb|T22272 come from this gene
701496174	1.05509	0.0761729	0.469654	3.98948	0.469116	4.4426e-06	1.58097	0.145946	0.000745802	1.03324	0.188988	0.858522	>At2g47890.1 68409.m05399 CONSTANS B-box zinc finger family protein
701497157	0.980641	0.0868321	0.82767	3.92453	0.535141	0.000164826	1.89271	0.579445	0.0879703	0.709057	0.15172	0.131298	>At4g08150.1 68411.m01217 KNAT1 homeobox-related protein
701667988	1.10456	0.0832306	0.221046	3.87488	0.476012	5.62208e-07	1.54638	0.171754	0.00330077	1.043	0.214951	0.839209	**** No hits found ****
701670807	1.28169	0.176105	0.116661	3.84611	0.606372	0.00101279	1.76289	0.471976	0.104732	0.697022	0.109038	0.051181	>At5g67030.1 68412.m07649 zeaxanthin epoxidase precursor (LOS6/ABA1)(ZEP) identical to GI:9857296 AtABA1
701495646	0.937948	0.0740336	0.433166	3.82108	0.928752	0.00516243	1.88481	0.342738	0.0297781	0.784783	0.215428	0.384151	>At4g35480.1 68411.m04582 RING-H2 finger protein RHA3b
701554008	1.2049	0.18691	0.246954	3.7242	0.561087	0.00170716	1.95398	0.709161	0.159194	1.17753	0.116561	0.130681	>At3g53260.1 68410.m05436 phenylalanine ammonia-lyase (PAL2) nearly identical to SP|P45724
701668724	0.984365	0.0960237	0.874511	3.67421	0.723268	0.000274346	1.34319	0.253677	0.180972	0.803499	0.158778	0.306498	>At4g10040.1 68411.m01480 cytochrome c several plant cytochrome c (for instance cucurbit, PIR1:CCPU)
701671034	1.10969	0.118642	0.342874	3.66409	0.371514	5.29196e-08	1.4014	0.477261	0.379182	0.764508	0.108314	0.0865905	>At5g64940.1 68412.m08089 ABC transporter-related
701502434	1.00597	0.0732231	0.935826	3.64361	0.335062	8.64017e-07	1.98564	0.468077	0.0781621	0.929914	0.250817	0.788329	>At5g05410.1 68412.m00540 DRE binding protein (DREB2A) identical to DREB2A GI:3738230 from [Arabidopsis thaliana] ; supported by cDNA:gi_3738229_dbj_AB007790.1_AB007790
701668377	1.35762	0.19739	0.0659965	3.63515	0.623154	3.24364e-06	1.8146	0.22388	0.000488758	3.37459	0.367153	1.30462e-06	>At5g03240.1 68412.m07742 polyubiquitin (UBQ3) identical to GI:928809
701553759	1.48326	0.125118	0.000508412	3.50972	0.256723	7.75361e-10	1.1056	0.251692	0.672466	0.560148	0.105385	0.0115526	>At4g02920.1 68411.m05194 expressed protein
701549969	1.33923	0.160307	0.0292457	3.48711	0.578801	8.64704e-06	1.61367	0.359619	0.0849866	0.438571	0.104041	0.00562012	>At4g19120.1 68411.m05259 ERD3 protein annotation temporarily based on supporting cDNA gi|15320409|dbj|AB039927.1|
701547243	1.18643	0.0911216	0.0434654	3.40857	0.642404	0.00281377	1.52992	0.376925	0.16986	1.32716	0.422979	0.416329	>At5g13100.1 68412.m01385 expressed protein
701681638	1.01341	0.0865816	0.879057	3.38855	0.514301	0.000127402	1.35849	0.185635	0.0860454	0.586408	0.113198	0.0362523	>At4g27820.1 68411.m03640 glycosyl hydrolase family 1 beta-glucosidase BGQ60 precursor - barley, PIR2:A57512
701676647	1.07359	0.0892517	0.406624	3.37144	0.606053	0.00122648	1.80076	0.786321	0.258268	1.32271	0.192124	0.0817852	>At1g64500.1 68408.m06701 peptide transporter -related
701551691	1.04248	0.092505	0.645081	3.32302	0.345917	2.46052e-06	1.89047	0.143985	1.49943e-05	1.00066	0.114962	0.995488	>At5g04340.1 68412.m00396 c2h2 zinc finger transcription factor -related
701501845	1.00392	0.088487	0.965408	3.31167	0.402249	0.000204502	1.16532	0.284088	0.533864	1.17799	0.173149	0.29484	>At3g63220.1 68410.m06565 Kelch repeat containing F-box protein family several hypothetical proteins - Arabidopsis thaliana
701501438	1.48718	0.174621	0.00990134	3.25181	0.397596	1.83345e-05	1.68752	0.320603	0.0666126	0.774021	0.154155	0.227354	>At1g06040.1 68408.m00576 salt-tolerance protein identical to salt-tolerance protein GB:CAA64819 GI:1565225 from [Arabidopsis thaliana]
701669957	1.1721	0.144545	0.215733	3.25131	0.505883	4.29978e-05	1.03814	0.163544	0.821238	1.13659	0.159694	0.379331	>At3g14690.1 68410.m01668 cytochrome P450, putative similar to GB:Q05047 from [Catharanthus roseus]
701496343	1.17957	0.279431	0.504433	3.21609	0.418764	0.000244477	1.73459	0.244133	0.00718771	1.79899	0.283597	0.00441579	>At4g25100.1 68411.m05321 iron superoxide dismutase (FSD1) identical to Fe-superoxide dismutase [Arabidopsis thaliana] gi|166700|gb|AAA32791; supported by cDNA, Ceres:32935
701556067	0.917525	0.075953	0.315784	3.21552	0.645206	0.00152208	1.74865	1.27118	0.421105	1.03112	0.154098	0.839549	>At4g28140.1 68411.m03676 AP2 domain transcription factor, putative similar to AP2 domain containing protein RAP2.4 - Arabidopsis thaliana, PID:g2281633
701495678	1.04004	0.0922749	0.663572	3.09062	0.390032	6.39322e-05	1.1053	0.100144	0.295073	0.684026	0.186857	0.180246	>At4g27830.1 68411.m03641 glycosyl hydrolase family 1 beta-glucosidase BGQ60 precursor - barley, PIR2:A57512
701493416	1.55628	0.453915	0.16639	3.08145	0.806012	0.0156482	0.924572	0.208027	0.726033	0.203926	0.152595	0.0219949	>At1g73600.1 68408.m07819 phosphoethanolamine N-methyltransferase -related similar to GI:7407189 from [Spinacia oleracea]
701496629	0.942527	0.0976089	0.572257	3.07036	0.381007	1.10961e-05	1.6839	0.179532	0.000814538	0.756947	0.198374	0.294436	>At2g18690.1 68409.m01968 expressed protein
701672146	1.0327	0.136638	0.812866	3.06925	0.601522	0.000399494	1.24323	0.155978	0.134039	0.493448	0.109225	0.00917671	>At1g55210.1 68408.m05781 disease resistance response protein-related/ dirigent protein-related smimilar to dirigent protein [Thuja plicata] gi|6694699|gb|AAF25360; similar to pathogenesis-related protein [Pisum sativum] gi|4585273|gb|AAD25355
701550916	0.856734	0.0724389	0.0903508	3.0575	0.552412	0.000589158	1.33367	0.300619	0.270767	0.814775	0.272278	0.542857	>At5g48540.1 68412.m05412 33 kDa secretory protein-related contains Pfam PF01657: Domain of unknown function
701498550	1.0115	0.112535	0.918897	2.99693	0.290492	8.31062e-08	1.48823	0.145094	0.00264916	0.571209	0.137061	0.0454234	>At4g18390.1 68411.m02490 TCP family transcription factor, putative similar to TFPD (GI:6681577) [Arabidopsis thaliana]; teosinte branched1 protein - Zea mays, PIR2:T04347
701493807	1.22733	0.179	0.177212	2.98299	0.727999	0.00370231	1.3492	0.302121	0.199178	0.429788	0.131221	0.0215449	>At4g13930.1 68411.m01951 hydroxymethyltransferase
701558585	1.27323	0.119233	0.0206106	2.96986	0.916654	0.0232855	0.926876	0.122843	0.575896	0.452401	0.144475	0.0260849	>At5g15580.1 68412.m01685 expressed protein unknown protein F14P3.18 - Arabidopsis thaliana, EMBL:AC009755
701497333	1.36312	0.098117	0.000986035	2.96953	0.416806	1.3992e-06	1.08675	0.124086	0.480663	1.32759	0.202683	0.0858727	>At1g74470.1 68408.m07922 geranylgeranyl reductase identical to geranylgeranyl reductase GB:Y14044 [Arabidopsis thaliana] (involvement: chlorophyll, the tocopherol and the phylloquinone pathways Eur J Biochem 1998 Jan 15;251(1-2):413-7)
701671587	1.17623	0.218305	0.384008	2.94351	0.432152	7.15531e-06	1.27463	0.226407	0.195725	0.753124	0.134693	0.139185	>At5g64040.1 68412.m07274 photosystem I reaction center subunit PSI-N precursor (PSI-N) SP:P49107; Plant Physiol. 109 (3), 1126 (1995)
701552017	0.960327	0.0886484	0.664672	2.91761	0.991878	0.0337785	1.04871	0.227568	0.830433	0.583067	0.442012	0.413589	>At5g13930.1 68412.m01501 chalcone synthase (naringenin-chalcone synthase) identical to SP|P13114
701670926	1.04491	0.0748202	0.551288	2.91117	0.452805	0.000197838	1.97563	0.626441	0.131051	1.16325	0.128653	0.196072	>At4g19960.1 68411.m02666 potassium transporter, putative (KUP9/HAK9/KT9/POT9) similar to potassium transporter [Arabidopsis thaliana] gi|2654088|gb|AAB87687; KUP/HAK/KT Transporter family member, PMID:11500563
701495734	0.987142	0.107495	0.90681	2.90871	0.238899	3.84325e-12	0.892431	0.27001	0.715705	0.603994	0.102088	0.0073112	>At5g61820.1 68412.m07017 expressed protein MtN19, Medicago truncatula, EMBL:MTY15367
701548128	1.22393	0.112706	0.0578355	2.89269	0.472038	1.76112e-05	1.30623	0.646533	0.59065	1.07405	0.444115	0.861339	>At5g08790.1 68412.m00971 No apical meristem (NAM) protein family contains Pfam PF02365: No apical meristem (NAM) domain;
701548711	1.1072	0.127278	0.387168	2.88258	0.361239	0.000962622	1.00247	0.17274	0.989089	0.609311	0.112071	0.0221135	>At5g42270.1 68412.m04639 FtsH protease, putative similar to FtsH protease GI:13183728 from [Medicago sativa]
701551007	0.897198	0.0705779	0.195439	2.8529	0.392826	1.54492e-05	1.64293	0.370937	0.106648	0.895471	0.142457	0.497526	>At4g12000.1 68411.m01726 expressed protein predicted proteins Arabidopsis thaliana
701493653	1.06019	0.121208	0.612816	2.83891	0.55333	0.0049977	1.40199	0.331191	0.2472	0.541598	0.129827	0.0259018	**** No hits found ****
701547118	1.1966	0.0961512	0.0441592	2.81756	0.365969	0.000417068	1.60273	0.682658	0.333581	0.982337	0.119228	0.885256	>At3g15810.1 68410.m01798 expressed protein
701499703	1.35175	0.161885	0.0253614	2.79724	0.295946	6.49845e-07	1.37158	0.25711	0.168892	1.37099	0.237402	0.0954828	>At2g25080.1 68409.m02715 glutathione peroxidase, putative Contains Glutathione peroxidases signatures, Glutathione_Peroxid_1 [GKVMLIVNVASRCGLT], Glutathione_Peroxid_2 [LAFPCNQF]; contains EST GB:T43669, N38679, R30227, H37043, AA042773
701665720	1.51817	0.243833	0.0206145	2.76243	0.792513	0.0244231	1.16139	0.263026	0.542212	0.45891	0.107838	0.00732269	>At1g54450.1 68408.m05695 protein phosphatase 2A 72 kDa regulatory subunit -related similar to protein phosphatase 2A 72 kDa regulatory subunit GI:190222 from [Homo sapiens]
701493979	1.07201	0.087297	0.40691	2.76107	0.177523	2.0493e-09	1.64769	0.333674	0.0559728	0.609519	0.14944	0.0732244	>At5g27930.1 68412.m08139 protein phosphatase 2C (PP2C), putative protein phosphatase-2C, Mesembryanthemum crystallinum, EMBL:AF075581
701669021	0.998498	0.13839	0.991458	2.74705	0.681967	0.00432613	1.79092	0.263211	0.0063652	0.762773	0.137584	0.158686	>At5g01410.1 68412.m00049 pyridoxine biosynthesis protein - like pyridoxine biosynthesis protein pyroA - Emericella nidulans
701558181	1.21895	0.093566	0.0234655	2.74692	0.244494	2.36311e-08	1.92795	0.267942	0.0117694	1.36157	0.194601	0.0799	>At2g19450.1 68409.m02063 diacylglycerol O-acyltransferase (acyl CoA:diacylglycerol acyltransferase) (DGAT) identical to gi:5050913, gi:6625553
701496109	1.35474	0.165334	0.0334882	2.7371	0.488994	8.3469e-05	1.87861	0.593259	0.145321	1.71619	0.189994	0.000821144	>At2g45820.1 68409.m05151 remorin identical to GB:M25268, a non-specific DNA binding protein; may be involved in intercellular communication
701551539	1.23258	0.132046	0.0718456	2.72608	0.767782	0.0268739	0.753178	0.180159	0.290309	1.66359	0.20649	0.00680894	>At3g08940.1 68410.m00936 chlorophyll a/b-binding protein -related similar to chlorophyll a/b-binding protein (CP29) GB:S33443 [Arabidopsis thaliana], identical to Lhcb4.2 protein GB:AAD28774 [Arabidopsis thaliana]
701672449	1.04972	0.0911972	0.589028	2.69164	0.258674	6.3418e-06	1.83922	0.224953	0.0100975	0.842518	0.118247	0.255383	**** No hits found ****
701546318	1.20736	0.170861	0.219033	2.65155	0.445268	0.00221393	1.27825	0.182854	0.136926	1.21518	0.320258	0.46685	>At4g39260.1 68411.m05436 glycine-rich RNA-binding protein 8 (GRP8) (CCR1) SP|Q03251 Glycine-rich RNA-binding protein 8 (CCR1 protein) (GRP8) {Arabidopsis thaliana} isoform contains a non-consensus CG acceptor splice site at intron 2
701553793	1.20442	0.15092	0.153177	2.65142	0.670405	0.00579903	1.28846	0.510143	0.547569	0.811049	0.116186	0.171954	>At4g26850.1 68411.m03518 expressed protein
701502038	1.50047	0.156786	0.00201597	2.58181	0.221973	1.13234e-07	1.07538	0.126636	0.545781	1.16841	0.192755	0.361065	>At5g08170.1 68412.m00887 expressed protein hypothetical bacterial proteins
701956656	1.02179	0.0781725	0.786408	2.57464	0.835307	0.0407296	1.86825	0.33294	0.0315044	0.616618	0.169636	0.123331	>At1g62360.1 68408.m06451 homeobox protein -related similar to homeobox protein GI:3046821 from [Nicotiana tabacum]
701554894	1.46614	0.24934	0.0543596	2.56325	0.566815	0.00690924	1.50852	0.55608	0.328766	1.10454	0.117305	0.369778	>At5g43850.1 68412.m04835 expressed protein similar to unknown protein (pir||T02918)
701496855	0.835082	0.0749968	0.0706456	2.55908	0.60296	0.00863133	1.35163	0.215147	0.0859302	0.874909	0.136837	0.407014	>At4g35110.1 68411.m05405 expressed protein pEARLI 4, Arabidopsis thaliana, PATCHX:G871782
701932325	1.32753	0.131339	0.0135398	2.5519	0.933978	0.0422778	1.66573	0.155583	0.000610977	0.121142	0.0829284	0.00360863	>At5g15960.1 68412.m01724 stress-induced protein KIN1 identical to SP|P18612 Stress-induced KIN1 protein {Arabidopsis thaliana}
701666924	1.62797	0.166045	0.000221966	2.53307	0.509441	0.0062879	1.17199	0.435394	0.681946	0.512132	0.155927	0.0461411	>At5g57410.1 68412.m06492 expressed protein similar to unknown protein (pir||T01615)
701557635	0.934069	0.0791033	0.4331	2.52207	0.240259	4.46247e-07	1.99045	0.273772	0.00539217	0.577723	0.139364	0.0496742	>At5g13200.1 68412.m01396 GRAM domain-containing protein similar to ABA-responsive protein [Hordeum vulgare] GI:4103635; contains Pfam profile PF02893: GRAM domain
701956623	1.28267	0.224936	0.169489	2.51735	0.314563	2.05941e-05	1.4154	0.165007	0.0147149	0.787027	0.145844	0.217911	>At5g64040.1 68412.m07274 photosystem I reaction center subunit PSI-N precursor (PSI-N) SP:P49107; Plant Physiol. 109 (3), 1126 (1995)
701516471	1.44514	0.159025	0.00540735	2.51112	0.393822	5.81761e-05	1.13643	0.137304	0.310518	1.71398	0.12913	5.18182e-05	>At5g50650.1 68412.m05665 St12p protein contains 4 WD-40 repeats (PF0400); identical to St12p protein (GP:9758764) [Arabidopsis thaliana]
701670284	1.074	0.124317	0.543744	2.48494	0.353165	4.57577e-05	1.38544	0.235666	0.0803575	1.01053	0.168079	0.950729	>At2g15020.1 68409.m01532 expressed protein and genefinder
701493334	1.03283	0.121022	0.784713	2.46334	0.227971	6.32546e-08	1.39562	0.28168	0.186211	0.885249	0.163666	0.516223	>At1g15950.1 68408.m01726 cinnamoyl-CoA reductase, putative nearly identical to CCR1 (GI:12034897), similar to cinnamoyl CoA reductase GI:2058310 from [Eucalyptus gunnii]
701499255	0.906865	0.11924	0.464166	2.45547	0.589869	0.0139015	0.97906	0.195546	0.916594	0.947499	0.204475	0.80199	>At4g29905.1 68411.m03882 expressed protein
701500196	1.47741	0.131206	0.000517109	2.45227	0.500398	0.0121626	1.52917	0.140496	0.00119911	0.925372	0.216889	0.741856	>At1g66200.1 68408.m06892 glutamine synthetase -related similar to glutamine synthetase [Raphanus sativus] GI:1526564
701500328	0.998312	0.0729182	0.981826	2.45092	0.33881	0.00210571	1.09827	0.114567	0.388637	0.776397	0.156618	0.228662	>At3g22840.1 68410.m02616 early light-induced protein identical to early light-induced protein GB:AAB88391 from [Arabidopsis thaliana]
701495155	0.908692	0.0958504	0.378827	2.44831	0.175652	6.99882e-08	1.59575	0.241936	0.0276159	0.495759	0.128773	0.0196994	>At3g07390.1 68410.m00802 auxin-induced protein (AIR12) identical (with 7 residue gap) to auxin-induced protein AIR12 GI:11357190 [Arabidopsis thaliana]
701547568	1.21145	0.08772	0.0206792	2.44414	0.398777	0.00621874	1.06751	0.158672	0.663837	1.39704	0.294072	0.18476	>At4g39260.1 68411.m05436 glycine-rich RNA-binding protein 8 (GRP8) (CCR1) SP|Q03251 Glycine-rich RNA-binding protein 8 (CCR1 protein) (GRP8) {Arabidopsis thaliana} isoform contains a non-consensus CG acceptor splice site at intron 2
701932028	1.13262	0.102378	0.188598	2.44334	0.633854	0.0128528	1.56258	0.274294	0.0772692	1.42354	0.37515	0.224617	>At5g59030.1 68412.m06692 copper transport protein
701555511	0.953529	0.0780778	0.569377	2.41359	0.189261	2.17201e-07	1.7561	0.177	0.00016406	1.53414	0.73636	0.405235	>At1g10090.1 68408.m01024 expressed protein
701500288	0.98404	0.0892457	0.861629	2.40138	0.506296	0.0175847	1.06612	0.190663	0.727559	0.845557	0.150162	0.359091	>At1g51700.1 68408.m05347 Dof zinc finger protein identical to dof zinc finger protein ADOF1 GI:3608261 from [Arabidopsis thaliana]
701553080	1.3298	0.151561	0.0256547	2.39249	0.385962	0.00183497	1.80873	0.16387	4.4893e-05	1.65017	0.17052	0.000947254	**** No hits found ****
701494070	1.20875	0.140212	0.123604	2.37656	0.398593	0.00157775	1.45182	0.125599	0.00342324	0.88086	0.156858	0.48466	>At4g27652.1 68411.m03619 expressed protein
701671835	1.0818	0.0865136	0.345804	2.37654	0.224249	9.94777e-07	1.30829	0.165643	0.0833675	0.990085	0.119537	0.935341	>At3g01550.1 68410.m00072 triose/phosphate translocator, putative similar to SWISS-PROT:P52178 triose phosphate/phosphate translocator [Cauliflower]{Brassica oleracea}
701558580	0.916626	0.0850229	0.362547	2.37501	0.468378	0.00612324	0.968488	0.174951	0.86299	1.06446	0.229586	0.772159	>At3g14690.1 68410.m01668 cytochrome P450, putative similar to GB:Q05047 from [Catharanthus roseus]
701556136	1.08025	0.0725526	0.27517	2.37098	0.605427	0.0202155	1.14203	0.0869381	0.113655	0.905144	0.146362	0.549839	>At4g34590.1 68411.m04467 bZIP family transcription factor similar to common plant regulatory factor 7 GI:9650828 from [Petroselinum crispum]
701546138	1.06287	0.0929061	0.498188	2.35839	0.176979	6.98483e-06	1.7206	0.420563	0.106802	0.928039	0.22967	0.761978	>At5g63370.1 68412.m07192 protein kinase family contains protein kinase domain, Pfam:PF00069
701495314	1.04208	0.0871629	0.628695	2.35382	0.437106	0.00786886	1.37187	0.221115	0.118325	1.13294	0.186084	0.463743	>At4g22290.1 68411.m02947 expressed protein probable membrane protein, Saccharomyces cerevisiae, PIR2:S56260
701516207	0.962932	0.0859291	0.680901	2.3479	0.412676	0.000245911	1.05405	0.120353	0.655712	0.934542	0.177652	0.723185	>At5g20150.1 68412.m02197 ids4-related protein ids-4 protein - Hordeum vulgare, PIR:T05905
701956520	0.73587	0.153422	0.158405	2.34339	0.29923	0.000351059	1.84437	0.2887	0.00347978	0.637676	0.168797	0.134483	>At3g22425.1 68410.m02571 imidazoleglycerolphosphate dehydratase annotation temporarily based on supporting cDNA gi|437212|gb|U02689.1|ATU02689
701552656	1.20053	0.129146	0.106612	2.34048	0.317878	3.53547e-05	1.17847	0.208595	0.395272	0.630389	0.116105	0.0303268	>At1g50250.1 68408.m05162 chloroplast FtsH protease almost identical to chloroplast FtsH protease GI:1483215, SP:Q39102 from [Arabidopsis thaliana]
701495820	1.16401	0.100536	0.101866	2.3364	0.380826	0.00128107	0.580544	0.112292	0.0153254	0.224201	0.104011	0.0051601	>At4g39730.1 68411.m05112 expressed protein
701669913	1.80272	0.17149	4.25306e-05	2.33054	0.349781	9.00321e-05	1.74973	0.162983	0.000191658	1.30331	0.540199	0.537884	>At1g68010.1 68408.m07127 glycerate dehydrogenase (NADH-dependent hydroxypyruvate reductase) (HPR) identical to hydroxypyruvate reductase (HPR) GB:D85339 [Arabidopsis thaliana] (Plant Cell Physiol 1997 Apr;38(4):449-55)
701667476	0.969286	0.111952	0.789927	2.32635	0.321047	0.000802487	1.31847	0.234218	0.205424	1.26883	0.117519	0.0360989	>At3g08730.1 68410.m00913 ribosomal-protein S6 kinase (ATPK6) -related identical to putative ribosomal-protein S6 kinase (ATPK6) GB:D42056 [Arabidopsis thaliana] (FEBS Lett. 358 (2), 199-204 (1995))
701667765	1.18489	0.203541	0.333664	2.32297	0.355993	0.00151352	0.825255	0.0856565	0.0950179	0.707554	0.140074	0.106985	>At1g34570.1 68408.m03900 expressed protein
701516454	1.1189	0.115589	0.294855	2.31769	0.240164	9.49994e-06	1.01518	0.109502	0.891068	0.922044	0.109608	0.507651	>At1g66330.1 68408.m06908 expressed protein
701547266	1.03382	0.129119	0.791465	2.31321	0.356618	0.000122656	1.21081	0.142452	0.144471	0.689507	0.140411	0.0873792	>At5g12140.1 68412.m01318 cystatin (emb|CAA03929.1)
701497088	0.939342	0.0828292	0.488212	2.31292	0.175954	1.16351e-07	1.34844	0.271082	0.232586	1.00003	0.172963	0.999864	>At5g54470.1 68412.m06134 CONSTANS B-box zinc finger family protein similar to unknown protein (pir||T05755)
701498316	1.14793	0.103398	0.148553	2.29608	0.256565	3.14752e-06	1.48703	0.209325	0.0367937	0.829975	0.139679	0.287565	>At5g51570.1 68412.m05778 expressed protein similar to unknown protein (gb|AAF03497.1)
701548853	1.01346	0.11854	0.909706	2.29169	0.200097	5.74872e-07	1.27833	0.153753	0.10136	1.05962	0.209733	0.770319	>At1g15950.1 68408.m01726 cinnamoyl-CoA reductase, putative nearly identical to CCR1 (GI:12034897), similar to cinnamoyl CoA reductase GI:2058310 from [Eucalyptus gunnii]
701495412	1.43779	0.227626	0.0367515	2.28605	0.360364	7.93656e-05	1.48821	0.228552	0.0271938	1.89841	0.285903	0.00191238	>At1g20693.1 68408.m02338 expressed protein
701669103	1.0059	0.100317	0.953501	2.28414	0.325646	4.56385e-05	1.16839	0.20722	0.392753	1.70828	0.189807	0.000891453	>At3g12490.1 68410.m06821 cysteine proteinase inhibitor -related similar to cysteine proteinase inhibitor (BCPI-2) GB:U51119 [Brassica rapa]
701554895	1.27513	0.120298	0.0232703	2.27492	0.429378	0.00517289	0.747266	0.101776	0.0549953	0.610618	0.106085	0.0175395	>At5g03010.1 68412.m00227 Kelch repeats protein family contains Pfam PF01344: Kelch motif (1 repeat)
701495603	0.870166	0.0917301	0.207057	2.26026	0.312084	0.00195081	1.53556	0.155576	0.00209404	0.642295	0.139999	0.0650489	>At5g06660.1 68412.m00697 expressed protein similar to unknown protein (dbj|BAA86974.1)
701495676	1.20867	0.0885318	0.0231749	2.25538	0.306885	0.000263528	1.19498	0.127452	0.120316	0.567674	0.131627	0.0388844	>At4g38710.1 68411.m04989 glycine-rich protein cylicin II - bovine, PIR2:I46014
701493562	0.908181	0.088773	0.34905	2.25506	0.280784	0.0012118	1.14412	0.108933	0.188276	1.16634	0.174141	0.322178	>At2g01890.1 68409.m00104 calcineurin-like phosphoesterase family contains Pfam profile: PF00149 calcineurin-like phosphoesterase
701500424	1.53309	0.218442	0.0209815	2.24417	0.500235	0.0212032	0.64109	0.105474	0.0222613	0.259597	0.115841	0.0112388	>At5g14170.1 68412.m01529 expressed protein contains similarity to unknown protein (gb|AAF03441.1)
701546004	1.07316	0.0887205	0.410015	2.24358	0.235878	5.06208e-06	1.22448	0.132614	0.107464	0.765793	0.116599	0.108358	>At5g62070.1 68412.m07043 expressed protein various predicted proteins, Arabidopsis thaliana
701666148	1.00151	0.0978702	0.987796	2.24218	0.185913	6.48034e-08	1.43474	0.129826	0.00304707	1.26832	0.11671	0.0287703	>At3g24160.1 68410.m02766 type 1 membrane protein -related identical to GB:AAD11797 from [Arabidopsis thaliana] (Plant Mol. Biol. 41, 415-423 (1999))
701551963	1.12889	0.215543	0.523448	2.23675	0.187035	1.33365e-05	1.01245	0.0916806	0.893347	0.708199	0.104986	0.0422466	>At5g57345.1 68412.m06484 expressed protein
701551176	1.12723	0.101359	0.209101	2.23463	0.306368	2.56318e-05	1.70708	0.282455	0.0275467	0.878326	0.15077	0.459854	**** No hits found ****
701493548	0.925013	0.0943782	0.454991	2.22359	0.432099	0.00970363	0.924026	0.114546	0.535235	0.790079	0.154605	0.270814	>At1g33600.1 68408.m03768 leucine rich repeat protein family contains leucine rich-repeat (LRR) domains Pfam:PF00560, INTERPRO:IPR001611; contains similarity to gi|9294355|dbj|BAB02252 [Arabidopsis thaliana]
701665135	1.01991	0.107175	0.85431	2.20188	0.340448	0.000345139	1.5789	0.179703	0.00287852	0.763574	0.111575	0.0935408	>At5g13200.1 68412.m01396 GRAM domain-containing protein similar to ABA-responsive protein [Hordeum vulgare] GI:4103635; contains Pfam profile PF02893: GRAM domain
701545515	1.11821	0.0927344	0.204807	2.19892	0.617586	0.0378242	0.873884	0.113217	0.333301	0.590342	0.113546	0.0202468	>At5g66760.1 68412.m07614 succinate dehydrogenase [ubiquinone], putative similar to Succinate dehydrogenase [ubiquinone] flavoprotein subunit, mitochondrial [Precursor] from Saccharomyces cerevisiae [SP|Q00711]
701546285	0.910936	0.0920587	0.36953	2.19684	0.255277	0.000379441	1.45304	0.185358	0.0171822	1.07089	0.122453	0.560267	>At5g63130.1 68412.m07165 octicosapeptide/Phox/Bem1p (PB1) domain-containing protein contains Pfam profile PF00564: PB1 domain
701547166	1.10232	0.0992669	0.317346	2.19297	0.252427	0.00012316	1.25048	0.149682	0.130251	0.929999	0.124876	0.607472	>At5g02180.1 68412.m00129 amino acid transporter family belongs to INTERPRO:IPR002422 amino acid/polyamine transporter, family II
701555705	1.25408	0.103352	0.015438	2.1899	0.20067	4.51903e-06	1.21845	0.2361	0.352375	0.879844	0.127356	0.388411	>At5g13630.1 68412.m01458 cobalamin biosynthesis protein
701496605	0.936087	0.104866	0.560203	2.18471	0.287412	0.000443431	1.37736	0.15926	0.0276746	0.711683	0.140614	0.110468	>At4g38710.1 68411.m04989 glycine-rich protein cylicin II - bovine, PIR2:I46014
701499804	0.917288	0.093092	0.406987	2.1789	0.18378	9.17943e-07	1.42482	0.222086	0.066776	1.02486	0.143304	0.863657	>At4g34740.1 68411.m04482 amidophosphoribosyltransferase 2 precursor
701548909	1.07047	0.131643	0.584453	2.16875	0.52188	0.0212375	1.09788	0.198125	0.627612	0.585266	0.117639	0.0227287	>At4g34050.1 68411.m05398 caffeoyl-CoA 3-O-methyltransferase nearly identical to GI:2960356 [Populus balsamifera subsp. trichocarpa], GI:684942 [Medicago sativa subsp. sativa] isoform contains a GT-TG intron which removes an internal segment of the protein.
701674273	1.10312	0.111308	0.348559	2.16683	0.426268	0.0190735	1.06797	0.12363	0.580204	1.02183	0.297974	0.941402	>At5g44190.1 68412.m04875 myb family transcription factor contains Pfam profile: PF00249 myb-like DNA-binding domain
701555849	1.07595	0.103428	0.45708	2.15182	0.261691	5.68526e-05	1.155	0.196651	0.432483	1.17888	0.118504	0.13347	>At3g17790.1 68410.m02045 calcineurin-like phosphoesterase family contains Pfam profile: PF00149 calcineurin-like phosphoesterase
701675076	1.1947	0.133229	0.132319	2.14565	0.626624	0.036175	1.46863	0.114412	0.000785085	0.194807	0.0995903	0.00474315	>At3g13180.1 68410.m01478 sun protein (fmu protein) -related similar to sun protein GB:P36929 [Escherichia coli]
701493774	1.10946	0.102269	0.277998	2.14451	0.350873	0.000543763	1.30454	0.102097	0.00772016	1.23017	0.183505	0.191742	>At1g29930.1 68408.m03314 light-harvesting chlorophyll a/b binding protein similar to photosystem II type I chlorophyll a /b binding protein GI:16364 from [Arabidopsis thaliana]
701557136	0.971138	0.084881	0.741492	2.1443	0.267411	4.51646e-05	1.1868	0.145483	0.191397	1.12093	0.181505	0.490628	>At3g44450.1 68410.m04422 expressed protein
701669238	0.975652	0.0862765	0.78822	2.14306	0.198023	0.000102237	1.47014	0.155628	0.0120126	1.2898	0.112195	0.0164321	>At1g43890.1 68408.m04633 GTP-binding protein, putative similar to GTP-binding protein(RAB1Y) GI:1370173 from (Lotus japonicus)
701500745	1.1042	0.111949	0.379237	2.14107	0.510339	0.0204225	1.0686	0.103326	0.51183	0.997012	0.170298	0.986118	>At4g30710.1 68411.m03975 expressed protein hypothetical protein T29E15.27 - Arabidopsis thaliana,PID:g3738334
701558574	1.09128	0.0828873	0.274325	2.13824	0.567314	0.0311701	1.58741	0.138324	0.000472729	1.03	0.291813	0.9175	>At1g63660.1 68408.m06605 GMP synthase [glutamine-hydrolyzing] (glutamine amidotransferase), putative similar to SP|P38625 GMP synthase [glutamine-hydrolyzing] (EC 6.3.5.2) (Glutamine amidotransferase) (GMP synthetase) {Saccharomyces cerevisiae}; contains Pfam profile PF00117: glutamine amidotransferase class-I
701673124	1.06739	0.140409	0.623253	2.13595	0.340971	0.000383818	0.877629	0.173294	0.527437	0.743767	0.154572	0.175918	>At1g06430.1 68408.m00618 FtsH protease, putative similar to zinc dependent protease GI:7650138 from [Arabidopsis thaliana]
701493458	1.12876	0.0757705	0.0950033	2.13267	0.57189	0.0276649	1.59	0.19377	0.00906262	3.91369	0.971366	0.000757466	>At1g75800.1 68408.m08085 thaumatin family similar to receptor serine/threonine kinase PR5K [Arabidopsis thaliana] GI:1235680; contains Pfam profile: PF00314 Thaumatin family
701666116	1.11067	0.0924587	0.233001	2.12978	0.481247	0.0176227	1.73172	0.728161	0.276795	1.29125	0.127352	0.0282517	>At1g09130.1 68408.m00912 ATP-dependent Clp protease proteolytic subunit (ClpR3), putative similar to nClpP5 GI:5360595 from [Arabidopsis thaliana]
701495419	1.14146	0.180682	0.408645	2.12955	0.313681	0.000185654	1.18859	0.208906	0.362744	1.70964	0.268253	0.00694241	>At1g71020.1 68408.m07517 armadillo repeat containing protein
701673779	1.0135	0.0765799	0.861288	2.12857	0.20116	2.04911e-06	1.00637	0.123625	0.959776	0.843991	0.165953	0.394189	>At4g32770.1 68411.m04242 sucrose export defective 1 precursor (SXD1) annotation temporarily based on supporting cDNA gi|14334011|gb|AF302188.1|AF302188
701495954	0.985604	0.116607	0.903169	2.12559	0.324563	0.00432319	1.42439	0.139823	0.00402257	1.7017	0.303023	0.0130637	>At3g15850.1 68410.m01802 fatty acid desaturase family protein similar to delta 9 acyl-lipid desaturase (ADS1) GI:2970034 from [Arabidopsis thaliana]
701495635	1.18979	0.131415	0.137306	2.12293	0.266375	2.08385e-05	1.73682	0.425999	0.0951421	2.01856	0.335125	0.00194414	>At5g02840.1 68412.m07740 myb family transcription factor contains PFAM profile: PF00249 myb-like DNA binding domain
701496439	0.847481	0.13959	0.339787	2.12103	0.442767	0.0036524	1.22157	0.239455	0.353385	1.04421	0.207629	0.827027	**** No hits found ****
701497220	1.18278	0.0830947	0.0334466	2.11535	0.19143	6.52053e-07	1.4459	0.126393	0.00216713	0.561262	0.136244	0.0422414	>At3g54660.1 68410.m05594 gluthatione reductase, chloroplast nearly identical to SP|P42770 Glutathione reductase, chloroplast precursor (EC 1.8.1.7) (GR) (GRASE) {Arabidopsis thaliana}
701549376	1.14112	0.107399	0.182501	2.11157	0.294238	7.23372e-05	1.34732	0.326193	0.289135	0.913861	0.155301	0.601468	>At5g52060.1 68412.m05838 BAG domain containing protein contains Pfam:PF02179 BAG domain
701672087	0.936306	0.0928407	0.521617	2.10542	0.439119	0.0172944	1.43655	0.0900709	0.0021566	0.941584	0.130409	0.669791	>At1g27910.1 68408.m03102 armadillo repeat containing protein
701493921	0.907043	0.0878796	0.326268	2.10367	0.250356	8.50333e-05	1.98019	0.480746	0.0655329	5.43028	0.59738	5.89819e-08	>At4g31290.1 68411.m04047 expressed protein cation transport protein ChaC, Escherichia coli, PIR2:G64868
701557421	1.2836	0.0906576	0.00456279	2.10058	0.455814	0.0034458	1.06597	0.231393	0.780534	0.520395	0.114678	0.0278571	>At5g04830.1 68412.m08115 expressed protein
701515183	1.33492	0.153348	0.0255907	2.09311	0.33484	0.00149059	1.91131	0.324649	0.0275043	1.78488	0.359758	0.0159847	>At2g39010.1 68409.m04340 major intrinsic protein aquaporin, putative similar to plasma membrane aquaporin 2b GI:7209560 from [Raphanus sativus]
701556519	0.970731	0.0768438	0.71233	2.09261	0.257334	5.38549e-05	1.10901	0.131894	0.399842	0.851813	0.151815	0.381178	>At3g49220.1 68410.m04980 pectinesterase family contains Pfam profile: PF01095 pectinesterase
701493381	0.822008	0.0789208	0.0617565	2.0925	0.298174	0.000355394	1.11343	0.116888	0.326728	0.828264	0.195066	0.430048	>At1g64890.1 68408.m06742 expressed protein
701669253	0.972069	0.0857167	0.754442	2.07857	0.225854	0.000136123	0.983359	0.147064	0.914462	0.769636	0.105071	0.0837255	>At5g20070.1 68412.m02189 MutT/nudix family protein low similarity to SP|Q19427 NADH pyrophosphatase (EC 3.6.1.-) {Caenorhabditis elegans}; contains Pfam profile PF00293: NUDIX domain
701555376	0.947609	0.079686	0.531429	2.07389	0.30281	0.000562109	1.34855	0.122329	0.012824	0.539518	0.142016	0.0361918	**** No hits found ****
701493787	0.956552	0.0824023	0.608422	2.06954	0.291389	0.00114008	1.49546	0.402875	0.239255	0.609581	0.0964947	0.00542591	**** No hits found ****
701496674	1.1912	0.22817	0.383257	2.069	0.179157	9.73961e-06	1.16473	0.276438	0.551626	0.691525	0.193832	0.197515	>At1g56600.1 68408.m05967 galactinol synthase, putative similar to galactinol synthase, isoform GolS-1 GI:5608497 from [Ajuga reptans]
701666919	1.0384	0.0849784	0.659358	2.06565	0.130938	1.95383e-07	1.44577	0.166778	0.0288687	1.2392	0.128242	0.0910294	>At1g76070.1 68408.m08111 expressed protein
701671426	1.07057	0.120791	0.552007	2.06341	0.153073	9.73667e-06	1.39469	0.313633	0.204634	0.951527	0.122028	0.702606	>At4g09760.1 68411.m05211 choline kinase GmCK2p -related protein choline kinase GmCK2p -Glycine max,PID:g1438881
701552769	1.12543	0.131595	0.325961	2.05972	0.214887	0.000577543	1.44784	0.267372	0.144394	0.623035	0.107499	0.0206461	>At3g26570.1 68410.m03037 phosphate transporter -related contains Pfam profile: PF01384 phosphate transporter family
701557651	1.14169	0.10089	0.156644	2.05889	0.250721	0.000203685	0.899938	0.106115	0.390997	0.567466	0.129744	0.0301335	>At5g66760.1 68412.m07614 succinate dehydrogenase [ubiquinone], putative similar to Succinate dehydrogenase [ubiquinone] flavoprotein subunit, mitochondrial [Precursor] from Saccharomyces cerevisiae [SP|Q00711]
701547724	1.07987	0.0869685	0.359558	2.05773	0.268826	0.00011322	0.908079	0.11857	0.474146	0.417173	0.127818	0.011337	>At1g41830.1 68408.m04418 pectinesterase (pectin methylesterase) -related similar to GB:Z94058 [Lycopersicon esculentum]; similar to pollen-specific BP10 protein [SP|Q00624][Brassica napus]; contains Pfam profile: PF00394 Multicopper oxidase
701496165	0.963683	0.085682	0.683842	2.05506	0.21949	1.09039e-05	1.8013	0.546967	0.0941134	0.897887	0.165064	0.563086	>At1g10740.1 68408.m01104 lipase -related similar to gb X02844 lipase precursor from Staphylococcus hyicus. ESTs gb AI239406 and gb T76725 come from this gene
701500076	1.37826	0.197523	0.0379119	2.0534	0.507721	0.0369059	0.596416	0.116891	0.0239766	0.188277	0.0985606	0.00466939	>At1g13930.1 68408.m01479 expressed protein
701956577	1.17794	0.122492	0.137438	2.05116	0.257784	6.84111e-05	0.893459	0.957328	0.886219	0.54697	0.269665	0.215838	>At5g66400.1 68412.m07574 dehydrin RAB18-related protein (sp P30185)
701500615	1.06756	0.10381	0.509785	2.04909	0.211722	1.47476e-05	1.69956	0.195942	0.00275653	1.65204	0.156047	0.00106416	>At1g08570.1 68408.m00857 thioredoxin family contains Pfam profile: PF00085 Thioredoxin; similar to ESTs gb|T46281, gb|R83933, gb|N65879, emb|F14466, gb|N96726, gb|AA042340, and emb|Z18150
701503194	1.14324	0.0973554	0.139333	2.04142	0.172795	2.03277e-06	0.686451	0.131117	0.0711893	2.47927	0.215086	1.5257e-05	>At1g27930.1 68408.m03104 expressed protein
701546869	0.876034	0.0796812	0.168084	2.0393	0.27002	0.000235787	1.4641	0.152216	0.00494768	0.973782	0.156611	0.870047	>At1g77120.1 68408.m08241 alcohol dehydrogenase (ADH) identical to alcohol dehydrogenase GI:469467 from (Arabidopsis thaliana)
701499123	0.906656	0.0808326	0.293887	2.03894	0.294702	0.00186797	1.25574	0.107287	0.0252095	1.96984	0.918663	0.215314	>At4g23750.1 68411.m03117 AP2 domain transcription factor, putative DNA-binding protein Pti6 - Lycopersicon esculentum,PID:g2213785
701681542	1.15653	0.122635	0.190762	2.03205	0.219345	5.75057e-05	1.44505	0.180002	0.0136559	0.775596	0.160521	0.238107	>At3g12340.1 68410.m01378 immunophilin / FKBP-type peptidyl-prolyl cis-trans isomerase, putative contains Pfam profile: PF00254, FKBP-type peptidyl-prolyl cis-trans isomerases
701546834	0.957623	0.07763	0.600662	2.03143	0.394162	0.0101687	1.22851	0.347165	0.503392	0.848229	0.139684	0.341933	>At1g64780.1 68408.m06731 ammonium transporter, puitative similar to ammonium transporter GI:5880357 from [Arabidopsis thaliana]
701516802	1.13357	0.129069	0.290846	2.00981	0.32347	0.000798071	1.64165	0.210616	0.00540237	0.698939	0.114993	0.0535356	>At5g61660.1 68412.m06999 glycine-rich protein
701502076	1.09874	0.12983	0.434889	2.00656	0.32409	0.010586	0.850045	0.094571	0.17465	0.704913	0.141626	0.11634	**** No hits found ****
701553859	1.24502	0.133821	0.0615404	2.00115	0.256344	0.000135657	0.578031	0.1142	0.0356986	0.308385	0.110374	0.0090591	>At3g23400.1 68410.m02685 plastid-lipid associated protein PAP/fibrillin family contains Pfam profile PF04755: PAP_fibrillin
Down Regulation of Genes
Treatment type ()*	Control			C/L			C/D			8hD
EST	Normalized	StdErr Norm	t-test P-value	Normalized	StdErr Norm	t-test P-value	Normalized	StdErr Norm	t-test P-value	Normalized	StdErr Norm	t-test P-value	Description
701931818	1.04512	0.11701	0.697836	0.499036	0.127844	0.0141945	0.712894	0.0978008	0.0338003	0.789038	0.206434	0.365005	>At2g38170.1 68409.m04239 calcium exchanger (CAX1) identical to high affinity calcium antiporter CAX1 [Arabidopsis thaliana] gi|9256741|gb|AAB05913, except a possible frameshift at base 58008. Sequence has been confirmed with 5 sequencing reads.; Ca2+:Cation Antiporter (CaCA) Family member PMID:11500563
701673927	0.989258	0.0885934	0.905141	0.497194	0.095519	0.00269067	0.968814	0.110099	0.784718	2.09265	1.78162	0.343962	>At1g72430.1 68408.m07685 auxin-induced (indole-3-acetic acid induced) protein-related similar to auxin-induced protein TGSAUR22 (GI:10185820) [Tulipa gesneriana]
701495001	0.798275	0.101713	0.097624	0.496339	0.102726	0.0042009	0.515786	0.100799	0.00691962	0.793345	0.193816	0.351809	>At2g16600.1 68409.m01716 cytosolic cyclophilin (ROC3)
701669376	1.0276	0.12152	0.821284	0.495565	0.154999	0.0370588	1.21849	0.205128	0.271655	1.89736	0.378449	0.0235255	>At1g78830.1 68408.m08431 curculin-like (mannose-binding) lectin family similar to S glycoprotein [Brassica rapa] GI:2351186; contains Pfam profile PF01453: Lectin (probable mannose binding)
701668242	1.00071	0.103993	0.994578	0.4929	0.0995531	0.00454211	0.784131	0.109428	0.110929	0.939788	0.217337	0.786811	>At1g65845.1 68408.m06850 expressed protein [Arabidopsis thaliana]
701514726	1.55264	0.169718	0.00154712	0.492207	0.105963	0.00491466	2.48734	0.83494	0.0883909	0.809846	0.213444	0.422851	>At3g62550.1 68410.m06493 expressed protein ER6 protein - Lycopersicon esculentum, EMBL:AF096262
701498311	1.29783	0.102918	0.00624738	0.490439	0.0935879	0.00225166	0.528676	0.0965235	0.00596891	2.11812	0.213144	3.63683e-05	>At3g26580.1 68410.m03039 expressed protein
701676661	1.04532	0.116237	0.693748	0.490069	0.0987667	0.00427223	0.81845	0.0986526	0.127262	0.603196	0.152974	0.0755772	>At4g16370.1 68411.m02257 isp4 like protein
701515154	1.40546	0.12843	0.00226315	0.48923	0.0939524	0.0022911	0.516922	0.0931112	0.00716745	0.597589	0.132592	0.0397228	>At3g26180.1 68410.m02990 cytochrome P450 71B20 identical to cytochrome P450 71B20 (SP:Q9LTM3) [Arabidopsis thaliana]; similar to cytochrome P450 GB:O65784 [Arabidopsis thaliana]
701547730	1.55154	0.147725	0.000386383	0.489108	0.111373	0.00514571	1.256	0.312121	0.416416	0.608122	0.328512	0.344401	>At2g30870.1 68409.m03408 glutathione transferase, putative supported by cDNA GI:443698 GB:D17673
701501759	0.826564	0.220307	0.482589	0.488353	0.110163	0.00761527	0.745945	0.110391	0.0840531	0.7155	0.145527	0.12426	>At1g06640.1 68408.m00637 2-oxoglutarate-dependent dioxygenase, putative similar to 2A6 (GI:599622) and tomato ethylene synthesis regulatory protein E8 (SP|P10967); contains Pfam profile: PF00671 Iron/Ascorbate oxidoreductase family
701502481	0.670346	0.132557	0.0577117	0.488185	0.123624	0.0110414	0.851265	0.159453	0.400895	0.616727	0.169126	0.105824	>At2g24850.1 68409.m02689 aminotransferase, putative similar to nicotianamine aminotransferase from Hordeum vulgare [GI:6498122, GI:6469087]; contains Pfam profile PF00155 aminotransferase, classes I and II
701557888	1.50675	0.221317	0.0335816	0.485854	0.0933073	0.00214173	0.649002	0.104025	0.0225488	1.70854	0.350829	0.0248693	**** No hits found ****
701556374	1.45991	0.160628	0.00454614	0.484158	0.0901353	0.00168092	0.717661	0.156468	0.183081	0.833083	0.204915	0.470046	>At5g58710.1 68412.m06653 cyclophilin ROC7
701558502	1.26725	0.119522	0.0262569	0.484114	0.101117	0.00353002	0.706854	0.114722	0.0657476	0.596806	0.143407	0.0603632	>At2g44210.1 68409.m04971 expressed protein Pfam profile PF03080: Arabidopsis proteins of unknown function
701493483	1.2153	0.117653	0.0647993	0.483971	0.100198	0.00447173	0.511961	0.107063	0.00918978	1.34628	0.221989	0.0990325	>At3g47250.1 68410.m06835 expressed protein various predicted genes, Arabidopsis thalina and Oryza sativa
701496877	0.747746	0.132557	0.11709	0.482868	0.138146	0.0174224	1.13418	0.121469	0.266102	0.151071	0.0902303	0.00398089	>At1g72930.1 68408.m07738 disease resistance protein (TIR class), putative domain signature TIR exists, suggestive of a disease resistance protein.
701498516	0.917199	0.0840418	0.36031	0.481335	0.10334	0.00522453	0.502267	0.105424	0.00805916	0.685464	0.144338	0.106612	>At1g28400.1 68408.m03166 expressed protein
701676458	1.19952	0.114341	0.0781651	0.480712	0.10535	0.00577741	0.650976	0.11111	0.028202	0.947286	0.233532	0.824479	>At1g73655.1 68408.m07826 immunophilin / FKBP-type peptidyl-prolyl cis-trans isomerase, putative
701495667	1.40902	0.154526	0.00816369	0.477307	0.0947607	0.00224442	0.70405	0.103795	0.0387181	0.60998	0.135492	0.0546274	>At2g44210.1 68409.m04971 expressed protein Pfam profile PF03080: Arabidopsis proteins of unknown function
701551969	1.18372	0.0990544	0.0651815	0.474706	0.0811759	0.00117843	0.809675	0.135778	0.263409	0.721895	0.117998	0.074365	>At5g05730.1 68412.m00585 anthranilate synthase, alpha subunit, component I-1 (ASA1) identical to SP|P32068
701548546	0.900699	0.117444	0.431895	0.472999	0.0856887	0.00165423	0.811628	0.0872736	0.101743	0.981671	0.171619	0.916713	>At5g65470.1 68412.m07447 expressed protein contains similarity to auxin-independent growth promoter
701668688	1.12863	0.0951021	0.173747	0.468742	0.0829796	0.00131502	0.506532	0.0752721	0.00119961	0.425116	0.10521	0.00568261	>At5g07340.1 68412.m00775 calnexin, putative identical to calnexin homolog 2 from Arabidopsis thaliana [SP|Q38798], strong similarity to calnexin homolog 1, Arabidopsis thaliana, EMBL:AT08315 [SP|P29402]; contains Pfam profile PF00262 calreticulin family
701545854	1.29119	0.129909	0.0246884	0.465281	0.100506	0.00235642	0.508061	0.073793	0.00106696	0.423491	0.104532	0.00546608	>At1g21750.1 68408.m02459 protein disulfide isomerase, putative similar to SP|P29828 Protein disulfide isomerase precursor (PDI) (EC 5.3.4.1) {Medicago sativa}; isoform contains non-consensus GA donor splice site at intron 9
701495782	1.1298	0.0899505	0.153971	0.463144	0.0962721	0.00228704	0.925283	0.115937	0.546259	2.63667	1.30145	0.114764	>At1g65930.1 68408.m06860 isocitrate dehydrogenase [NADP+], putative strong similarity to isocitrate dehydrogenase SP|Q40345 from [Medicago sativa]
701553505	0.836084	0.136224	0.281733	0.459993	0.0880727	0.00183284	0.565694	0.0853523	0.00397216	0.558859	0.113568	0.0162484	>At3g56400.1 68410.m05792 WRKY family transcription factor DNA-binding protein 4 WRKY4 - Nicotiana tabacum, EMBL:AF193771
701495348	1.09622	0.163486	0.546116	0.449458	0.100982	0.0039133	0.522135	0.100943	0.00724495	1.00878	0.166101	0.958005	>At3g26160.1 68410.m02987 cytochrome p450 family similar to cytochrome P450 GB:O65784 [Arabidopsis thaliana]
701500462	1.65028	0.232791	0.0189482	0.442151	0.0944254	0.00180255	0.538247	0.181958	0.0994339	3.36924	0.563469	4.05166e-05	>At1g25230.1 68408.m02834 calcineurin-like phosphoesterase family contains Pfam profile: PF00149 calcineurin-like phosphoesterase
701557736	1.4164	0.172131	0.0234708	0.43473	0.0962189	0.00278135	0.604708	0.099516	0.0123741	2.33878	0.431235	0.00108588	>At1g65040.1 68408.m08887 C3HC4-type zinc finger protein family contains Pfam profile: PF00097 zinc finger, C3HC4 type (RING finger)
701516734	1.12883	0.149116	0.368052	0.434529	0.0777255	0.000430913	0.521523	0.0970364	0.00430121	1.47094	0.116864	0.000837845	>At5g51070.1 68412.m05720 ATP-dependent Clp protease ATP-binding subunit (ClpD), ERD1 protein precursor SAG15/ERD1; identical to ERD1 protein GI:497629, SP:P42762 from [Arabidopsis thaliana]
701551004	1.21089	0.107622	0.0536762	0.434246	0.0993507	0.00333927	0.909083	0.138066	0.550602	0.341779	0.102412	0.0041688	>At5g55450.1 68412.m06252 protease inhibitor/seed storage/lipid transfer protein (LTP) family contains Pfam protease inhibitor/seed storage/LTP family domain PF00234
701545660	1.33997	0.131838	0.0110085	0.433504	0.0791033	0.000807035	0.5336	0.0749566	0.0014131	0.494107	0.105234	0.00764404	>At2g47470.1 68409.m05351 protein disulfide isomerase family similar to protein disulfide isomerase [Dictyostelium discoideum] GI:2627440; contains Pfam profile: PF00085 Thioredoxin
701673272	1.31674	0.0764428	0.00143483	0.430007	0.0987534	0.0048229	0.856543	0.0949565	0.201518	0.962904	0.340834	0.915471	>At1g28670.1 68408.m03199 lipase identical to lipase GB:AAA93262 GI:1145627 [Arabidopsis thaliana] (FEBS Lett. 377 (3), 475-480 (1995))
701499059	1.23742	0.128851	0.060931	0.429324	0.101563	0.00213063	0.530909	0.142881	0.0392361	2.65793	0.27629	5.57299e-06	>At5g24490.1 68412.m02641 expressed protein contains similarity to ribosomal protein 30S subunit
701956670	1.09678	0.200855	0.6183	0.427572	0.103329	0.00298839	0.6865	0.100122	0.0278332	0.708285	0.165769	0.169487	>At2g18960.1 68409.m02003 ATPase 1, plasma membrane-type (proton pump 1) (proton-exporting ATPase), putative strong similarity to SP|P20649 ATPase 1, plasma membrane-type (EC 3.6.3.6) (Proton pump 1) {Arabidopsis thaliana}; contains InterPro accession IPR001757: ATPase, E1-E2 type; contains Pfam profile PF00690: Cation transporter/ATPase, N-terminus
701503033	0.943775	0.0754742	0.483192	0.42337	0.104247	0.00223342	1.17958	0.231285	0.414668	1.72387	0.186487	0.00143469	>At1g68520.1 68408.m07183 CONSTANS B-box zinc finger family protein contains Pfam profile: PF00643 B-box zinc finger
701498628	1.12189	0.10715	0.247706	0.422115	0.0977464	0.0028988	0.658011	0.101614	0.0221938	0.752535	0.185171	0.259057	>At2g41940.1 68409.m04693 C2H2-type zinc finger protein -related likely a nucleic acid binding protein
701555946	1.15108	0.112329	0.171211	0.415139	0.0964694	0.00146112	1.34143	0.117469	0.00865863	2.87567	1.35991	0.116272	>At3g16570.1 68410.m01907 expressed protein similar to RALF precursor [Nicotiana tabacum] GI:16566316
701502844	1.48374	0.247168	0.0379763	0.411626	0.0998202	0.00225862	0.523234	0.159415	0.0520463	2.30247	0.204552	3.11834e-05	>At4g34620.1 68411.m04470 ribosomal protein S16p family ribosomal protein S16, Neurospora crassa, PIR2:A29927
701515234	1.27719	0.129399	0.0311959	0.411616	0.094809	0.00161934	0.57149	0.0949618	0.00744568	0.562861	0.139099	0.0381744	>At1g08450.1 68408.m00842 calreticulin 3 (CRT3) identical to similar to SP|O04153 Calreticulin 3 precursor {Arabidopsis thaliana}
701503109	1.08316	0.0855735	0.337583	0.407994	0.0924969	0.00199071	0.760697	0.105488	0.0855687	1.22851	0.17871	0.184618	>At4g27900.1 68411.m05354 expressed protein zinc-finger protein S12569, Oryza sativa, PIR3:JE0115
701549691	1.40174	0.160479	0.00941038	0.404816	0.0845841	0.00112874	0.850888	0.112389	0.244339	2.11877	0.770775	0.103944	>At4g19410.1 68411.m02608 pectinacetylesterase, putative similar to pectinacetylesterase precursor GI:1431629 from [Vigna radiata]
701558322	1.14368	0.180368	0.418649	0.396475	0.113754	0.0133345	0.726416	0.126616	0.102995	1.20902	0.256631	0.398209	>At5g51070.1 68412.m05720 ATP-dependent Clp protease ATP-binding subunit (ClpD), ERD1 protein precursor SAG15/ERD1; identical to ERD1 protein GI:497629, SP:P42762 from [Arabidopsis thaliana]
701500129	1.58467	0.226098	0.0258096	0.386756	0.0937493	0.0013826	0.622728	0.188315	0.151722	1.99439	0.313016	0.000992275	>At1g20620.1 68408.m02327 catalase 3 almost identical to catalase 3 SP:Q42547, GI:3123188 from [Arabidopsis thaliana]
701515174	1.21632	0.116021	0.0605245	0.381356	0.0962203	0.00161596	0.606519	0.105316	0.0216179	0.525339	0.139105	0.0311036	>At1g11310.1 68408.m01169 seven transmembrane MLO protein family (MLO2) idenctical to membrane protein Mlo2 [Arabidopsis thaliana] gi|14091574|gb|AAK53795; similar to Mlo [Hordeum vulgare subsp. vulgare] gi|1877221|emb|CAB06083 SWISS-PROT:P93766
701502553	1.45769	0.186187	0.0111149	0.372507	0.152054	0.0193984	1.74481	0.842838	0.303762	3.62917	1.70576	0.0445182	>At1g72150.1 68408.m07654 cytosolic factor -related similar to GI:807956 from [Saccharomyces cerevisiae]
701555787	1.35244	0.153847	0.0197484	0.3638	0.0760704	0.000180071	0.661283	0.0833988	0.00897054	0.651508	0.105319	0.024341	>At1g52030.1 68408.m08706 myrosinase binding protein, putative similar to myrosinase binding protein GI:1711295 from [Brassica napus]
701493707	1.23125	0.143555	0.108218	0.351662	0.100179	0.002765	0.508623	0.105412	0.00834411	0.696179	0.139299	0.0954355	>At4g11900.1 68411.m01714 KI domain interacting kinase 1 -related protein KI domain interacting kinase 1 - Zea mays,PID:g2735017
701500478	1.55223	0.251451	0.0440325	0.348787	0.0881658	0.000842049	0.854844	0.129734	0.32821	1.41264	0.374935	0.224041	>At5g02800.1 68412.m00203 protein kinase family contains protein kinase domain, Pfam:PF00069
701672561	1.30113	0.131403	0.0218636	0.348732	0.0919579	0.000970201	1.04819	0.303484	0.874675	1.10775	0.762363	0.864858	>At1g05010.1 68408.m00455 1-aminocyclopropane-1-carboxylate oxidase (ACC oxidase) (ethylene-forming enzyme) (EFE) Identical to 1-aminocyclopropane-1-carboxylate oxidase (ACC oxidase) gb|X66719 (EAT1). ESTs gb|T43073, gb|T5714, gb|R90435, gb|R44023, gb|AA597926, gb|AI099676, gb|AA650810 and gb|29725 come from this gene
701495930	1.16292	0.236435	0.471773	0.337262	0.087959	0.000819291	0.708042	0.106076	0.0401241	1.11809	0.145308	0.407124	>At1g68530.1 68408.m07184 very-long-chain fatty acid condensing enzyme (CUT1) identical to very-long-chain fatty acid condensing enzyme (CUT1) GB:AF129511 (required for cuticular wax biosynthesis and pollen fertility: Millar,A.A., et al., Plant Cell (1999))
701551684	1.34034	0.234352	0.108086	0.33425	0.0742498	0.000235477	0.605872	0.100062	0.0128316	0.564284	0.462478	0.41436	>At3g63160.1 68410.m06556 expressed protein outer envelope membrane protein E 6.7 - chloroplast Spinacia oleracea, PIR:A35958
701550232	1.29218	0.127354	0.0198416	0.333898	0.086971	0.000459113	1.01757	0.34746	0.960063	0.712851	0.604451	0.62594	>At4g13510.1 68411.m01906 ammonium transport protein (AMT1)
701500131	1.19933	0.1045	0.0528846	0.332479	0.0897044	0.000933968	1.01833	0.112106	0.871438	1.92384	0.690013	0.146527	>At4g19410.1 68411.m02608 pectinacetylesterase, putative similar to pectinacetylesterase precursor GI:1431629 from [Vigna radiata]
701493756	1.22086	0.213696	0.288757	0.332391	0.0888077	0.000872341	0.525202	0.0975578	0.00617737	0.954674	0.168033	0.793619	**** No hits found ****
701493848	1.41794	0.137427	0.00252114	0.32233	0.0908398	0.00101199	0.616373	0.1055	0.0179501	0.26832	0.111168	0.00635896	>At4g24190.1 68411.m03166 shepherd (SHD) nearly identical to SHEPHERD [Arabidopsis thaliana] GI:19570872; contains Pfam profiles PF02518: ATPase, histidine kinase-, DNA gyrase B-, and HSP90-like domain protein, PF00183: Hsp90 protein
701550550	1.68352	0.181466	0.000373515	0.321422	0.0706296	0.000159612	0.500034	0.125255	0.0240792	0.450237	0.163086	0.0449556	>At1g66970.1 68408.m06985 expressed protein
701553594	1.18014	0.185049	0.300784	0.302575	0.0723164	0.000197675	0.629273	0.118115	0.0279507	0.187791	0.0846871	0.00231604	**** No hits found ****
701547849	1.33829	0.109786	0.00381149	0.29068	0.0860724	0.000718164	0.574532	0.114349	0.018642	0.547891	0.136047	0.0322548	>At1g11310.1 68408.m01169 seven transmembrane MLO protein family (MLO2) idenctical to membrane protein Mlo2 [Arabidopsis thaliana] gi|14091574|gb|AAK53795; similar to Mlo [Hordeum vulgare subsp. vulgare] gi|1877221|emb|CAB06083 SWISS-PROT:P93766
701500136	1.55088	0.320316	0.0916422	0.281271	0.0825534	0.000548739	0.911353	0.137148	0.550489	1.50208	0.360027	0.113036	>At1g48300.1 68408.m04944 expressed protein
701496203	1.06324	0.0865473	0.462901	0.261462	0.0827232	0.000586868	0.938129	0.405931	0.878791	0.780771	0.216231	0.366609	>At3g14310.1 68410.m01623 pectin methylesterase -related similar to pectin methylesterase GB:Q42534 from [Arabidopsis thaliana]
701667383	1.1354	0.101236	0.189093	0.254576	0.174359	0.0304448	1.58353	0.260342	0.0434697	4.90712	4.22301	0.123341	>At3g48360.1 68410.m04885 expressed protein MEL-26, Caenorhabditis elegans, U67737
701672546	1.18479	0.15112	0.206584	0.219386	0.0652881	0.000134244	0.729768	0.0885654	0.0276241	1.46497	0.5975	0.379725	>At3g56360.1 68410.m05788 expressed protein unknown protein 110K5.12 - Sorghum bicolor, TREMBL:AF124045_5
