# Supplementary material for: Light has a specific role in modulating Arabidopsis gene expression at low temperature
Source: BMC Plant Biol. 2008 Jan 29;8:13. doi: 10.1186/1471-2229-8-13 (PMC2253524; doi:10.1186/1471-2229-8-13)
Supplement: Additional file 4 — Down Regulation of Cold/Light, Cold/Dark and Dark Responsive genes Containing a Chloroplast Targeting Signal (p-value less than 0.05 at least in one condition) [file 1471-2229-8-13-S4.XLS]

## Sheet: Sheet1
Supplemental File 4. Down Regulation of Cold/Light, Cold/Dark and Dark Responsive genes Containing a Chloroplast Targeting Signal (P-value less than 0.05 at least in one condition)
Down Regulation of Genes
Treatment type ()*	Control			C/L			C/D			8hD
EST	Normalized	StdErr Norm	t-test P-value	Normalized	StdErr Norm	t-test P-value	Normalized	StdErr Norm	t-test P-value	Normalized	StdErr Norm	t-test P-value	Description
701498311	1.29783	0.102918	0.00624738	0.490439	0.0935879	0.00225166	0.528676	0.0965235	0.00596891	2.11812	0.213144	3.63683e-05	>At3g26580.1 68410.m03039 expressed protein
701516734	1.12883	0.149116	0.368052	0.434529	0.0777255	0.000430913	0.521523	0.0970364	0.00430121	1.47094	0.116864	0.000837845	>At5g51070.1 68412.m05720 ATP-dependent Clp protease ATP-binding subunit (ClpD), ERD1 protein precursor SAG15/ERD1; identical to ERD1 protein GI:497629, SP:P42762 from [Arabidopsis thaliana]
701931992	0.668224	0.108436	0.0255702	0.208715	0.145126	0.0157823	0.301478	0.109689	0.00582686	0.111133	0.0892018	0.0144645	>At3g45140.1 68410.m04509 lipoxygenase (LOX2) identical to SP|P38418
701931951	0.734012	0.102344	0.0432122	0.404632	0.190559	0.0445444	0.456122	0.111261	0.0084573	0.338967	0.13279	0.0187169	>At1g25220.1 68408.m02833 anthranilate synthase, beta subunit (ASB) identical to anthranilate synthase beta subunit GI:403434 from [Arabidopsis thaliana]
701495347	0.91519	0.157633	0.60625	0.470949	0.129693	0.0151475	0.466598	0.101785	0.00562115	2.8854	0.442489	0.000206119	>At5g02160.1 68412.m00127 expressed protein
701675353	1.32333	0.170553	0.0473559	0.330278	0.0808916	0.00307023	0.399531	0.10149	0.0047321	1.00665	0.17793	0.970756	>At1g25440.1 68408.m02859 CONSTANS B-box zinc finger family protein similar to zinc finger protein GI:3618318 from [Oryza sativa]
701672546	1.18479	0.15112	0.206584	0.219386	0.0652881	0.000134244	0.729768	0.0885654	0.0276241	1.46497	0.5975	0.379725	>At3g56360.1 68410.m05788 expressed protein unknown protein 110K5.12 - Sorghum bicolor, TREMBL:AF124045_5
701931818	1.04512	0.11701	0.697836	0.499036	0.127844	0.0141945	0.712894	0.0978008	0.0338003	0.789038	0.206434	0.365005	>At2g38170.1 68409.m04239 calcium exchanger (CAX1) identical to high affinity calcium antiporter CAX1 [Arabidopsis thaliana] gi|9256741|gb|AAB05913, except a possible frameshift at base 58008. Sequence has been confirmed with 5 sequencing reads.; Ca2+:Cation Antiporter (CaCA) Family member PMID:11500563
701676458	1.19952	0.114341	0.0781651	0.480712	0.10535	0.00577741	0.650976	0.11111	0.028202	0.947286	0.233532	0.824479	>At1g73655.1 68408.m07826 immunophilin / FKBP-type peptidyl-prolyl cis-trans isomerase, putative
701499059	1.23742	0.128851	0.060931	0.429324	0.101563	0.00213063	0.530909	0.142881	0.0392361	2.65793	0.27629	5.57299e-06	>At5g24490.1 68412.m02641 expressed protein contains similarity to ribosomal protein 30S subunit
701673927	0.989258	0.0885934	0.905141	0.497194	0.095519	0.00269067	0.968814	0.110099	0.784718	2.09265	1.78162	0.343962	>At1g72430.1 68408.m07685 auxin-induced (indole-3-acetic acid induced) protein-related similar to auxin-induced protein TGSAUR22 (GI:10185820) [Tulipa gesneriana]
701558322	1.14368	0.180368	0.418649	0.396475	0.113754	0.0133345	0.726416	0.126616	0.102995	1.20902	0.256631	0.398209	>At5g51070.1 68412.m05720 ATP-dependent Clp protease ATP-binding subunit (ClpD), ERD1 protein precursor SAG15/ERD1; identical to ERD1 protein GI:497629, SP:P42762 from [Arabidopsis thaliana]
701500478	1.55223	0.251451	0.0440325	0.348787	0.0881658	0.000842049	0.854844	0.129734	0.32821	1.41264	0.374935	0.224041	>At5g02800.1 68412.m00203 protein kinase family contains protein kinase domain, Pfam:PF00069
Treatment type ()*	Control			C/L			C/D			8hD
EST	Normalized	StdErr Norm	t-test P-value	Normalized	StdErr Norm	t-test P-value	Normalized	StdErr Norm	t-test P-value	Normalized	StdErr Norm	t-test P-value	Description
701495347	0.91519	0.157633	0.60625	0.470949	0.129693	0.0151475	0.466598	0.101785	0.00562115	2.8854	0.442489	0.000206119	>At5g02160.1 68412.m00127 expressed protein
701931992	0.668224	0.108436	0.0255702	0.208715	0.145126	0.0157823	0.301478	0.109689	0.00582686	0.111133	0.0892018	0.0144645	>At3g45140.1 68410.m04509 lipoxygenase (LOX2) identical to SP|P38418
701551824	1.61713	0.129241	5.73791e-05	0.727414	0.110154	0.0527727	0.375508	0.0851311	0.00153238	0.163395	0.0790527	0.00198428	>At1g20020.1 68408.m02261 ferredoxin--NADP(+) reductase (adrenodoxin reductase), putative strong similarity to Ferredoxin--NADP reductase, chloroplast precursor (EC 1.18.1.2) (FNR) from {Pisum sativum} SP|P10933, {Mesembryanthemum crystallinum} SP|P41343, {Spinacia oleracea} SP|P00455, [Capsicum annuum] GI:6899972
701675353	1.32333	0.170553	0.0473559	0.330278	0.0808916	0.00307023	0.399531	0.10149	0.0047321	1.00665	0.17793	0.970756	>At1g25440.1 68408.m02859 CONSTANS B-box zinc finger family protein similar to zinc finger protein GI:3618318 from [Oryza sativa]
701496131	1.22009	0.115032	0.0547031	0.567497	0.106355	0.00837546	0.393783	0.101406	0.00428563	0.73172	0.141747	0.13202	>At5g26570.1 68412.m02877 expressed protein pyruvate water dikinase, Archaeoglobus fulgidus, PIR:F69338
701931951	0.734012	0.102344	0.0432122	0.404632	0.190559	0.0445444	0.456122	0.111261	0.0084573	0.338967	0.13279	0.0187169	>At1g25220.1 68408.m02833 anthranilate synthase, beta subunit (ASB) identical to anthranilate synthase beta subunit GI:403434 from [Arabidopsis thaliana]
701670080	1.31333	0.243742	0.192679	0.65853	0.0811383	0.00632008	0.433966	0.0779362	0.00103298	0.684818	0.11419	0.0457252	>At3g18490.1 68410.m02121 chloroplast nucleoid DNA-binding protein -related similar to GB:BAA22813 from [Nicotiana tabacum] (Plant Cell 9 (9), 1673-1682 (1997)), contains Pfam profile: PF00026 Eukaryotic aspartyl protease
701547250	1.23803	0.213982	0.260539	0.806811	0.0982863	0.0990588	0.495166	0.0876474	0.00479922	0.357607	0.134653	0.0303844	>At5g08280.1 68412.m00907 hydroxymethylbilane synthase (porphobilinogen deaminase, chloroplast) (pre-uroporphyrinogen synthase) identical to SP|Q43316
701551359	1.30595	0.304082	0.251423	1.36347	0.278074	0.135507	0.479326	0.127915	0.0185726	0.645657	0.134291	0.0581879	>At1g03130.1 68408.m00259 photosystem I reaction center subunit II precursor -related Strong similarity to gb|X14017 from Spinacia oleracea. ESTs gb|R30423, gb|T42998, gb|Z18178, gb|T14133, gb|N65521, gb|T42498, gb|T41918, gb|N38024, gb|R65109, gb|T43849, gb|AA394388, gb|T20925 and
Treatment type ()*	Control			C/L			C/D			8hD
EST	Normalized	StdErr Norm	t-test P-value	Normalized	StdErr Norm	t-test P-value	Normalized	StdErr Norm	t-test P-value	Normalized	StdErr Norm	t-test P-value	Description
701548087	1.25577	0.0843828	0.00224654	1.0476	0.113806	0.665745	0.738193	0.0675599	0.00350382	0.418969	0.0834075	0.000215659	>At1g55490.1 68408.m08704 RuBisCo subunit binding-protein beta subunit/60 kDa chaperonin beta subunit identical to SWISS-PROT:P21240- RuBisCO subunit binding-protein beta subunit, chloroplast precursor (60 kDa chaperonin beta subunit, CPN-60 beta) [Arabidopsis thaliana]
701670993	1.53327	0.216107	0.011419	1.78089	0.276139	0.00182428	1.21004	0.281336	0.446446	0.472122	0.122686	0.0192064	>At1g62750.1 68408.m06496 elongation factor Tu family protein similar to elongation factor G SP:P34811 [Glycine max (Soybean)]
701493760	1.043	0.114159	0.705359	2.40455	0.426728	0.000182284	2.21192	0.167063	2.27767e-06	0.422236	0.130772	0.0157156	>At3g27210.1 68410.m03116 expressed protein
701551824	1.61713	0.129241	5.73791e-05	0.727414	0.110154	0.0527727	0.375508	0.0851311	0.00153238	0.163395	0.0790527	0.00198428	>At1g20020.1 68408.m02261 ferredoxin--NADP(+) reductase (adrenodoxin reductase), putative strong similarity to Ferredoxin--NADP reductase, chloroplast precursor (EC 1.18.1.2) (FNR) from {Pisum sativum} SP|P10933, {Mesembryanthemum crystallinum} SP|P41343, {Spinacia oleracea} SP|P00455, [Capsicum annuum] GI:6899972
701496555	1.41291	0.0956597	0.000249655	0.888251	0.122487	0.395603	0.596218	0.100912	0.0106967	0.410571	0.123787	0.0119304	>At3g46780.1 68410.m04706 expressed protein
701496656	1.35597	0.117317	0.00402789	1.25042	0.2157	0.207345	1.00048	0.165174	0.997735	0.385898	0.126289	0.0122298	>At3g04790.1 68410.m00476 ribose 5-phosphate isomerase -related identical to putative ribose 5-phosphate isomerase GB:AAD57010 [Arabidopsis thaliana]; similar to ribose 5-phosphate isomerases: GB:BAA10413 [Synechocystis sp], GB:CAB49687 [Pyrococcus abyssi], GB:S22097 [Escherichia coli]
701931951	0.734012	0.102344	0.0432122	0.404632	0.190559	0.0445444	0.456122	0.111261	0.0084573	0.338967	0.13279	0.0187169	>At1g25220.1 68408.m02833 anthranilate synthase, beta subunit (ASB) identical to anthranilate synthase beta subunit GI:403434 from [Arabidopsis thaliana]
701547250	1.23803	0.213982	0.260539	0.806811	0.0982863	0.0990588	0.495166	0.0876474	0.00479922	0.357607	0.134653	0.0303844	>At5g08280.1 68412.m00907 hydroxymethylbilane synthase (porphobilinogen deaminase, chloroplast) (pre-uroporphyrinogen synthase) identical to SP|Q43316
701500106	1.21976	0.154729	0.132711	0.645651	0.0987639	0.012716	0.569617	0.106464	0.0129773	0.382007	0.125149	0.0116471	>At2g37660.1 68409.m04178 expressed protein
701669362	1.54234	0.200418	0.00537053	1.15206	0.185277	0.384644	0.821933	0.133737	0.262094	0.418636	0.155127	0.0309303	>At4g04640.1 68411.m00595 ATP synthase gamma chain 1, chloroplast (H(+)-transporting two-sector ATPase/F(1)-ATPase/ATPC1) identical to SP|Q01908 ATP synthase gamma chain 1, chloroplast precursor (EC 3.6.3.14) {Arabidopsis thaliana}
701554585	1.42365	0.138038	0.00316727	1.04349	0.155048	0.774775	0.80355	0.0835896	0.0630959	0.412124	0.119003	0.0100066	>At4g21210.1 68411.m02802 expressed protein sigma70 operon, Staphylococcus aureus, PATCHX:D1020251
701516404	1.01324	0.125747	0.916094	0.901439	0.14913	0.534154	0.530465	0.0757551	0.00147565	0.411689	0.101837	0.00459427	>At1g64150.1 68408.m06659 expressed protein similar to hypothetical protein GB:AAF24562 GI:6692097 from [Arabidopsis thaliana]
701549625	1.29657	0.201967	0.113591	1.77216	0.16384	4.30868e-05	1.28192	0.19197	0.126107	0.234937	0.0925182	0.00284619	>At3g55800.1 68410.m05724 sedoheptulose-bisphosphatase precursor
701550683	1.54461	0.141284	0.00043904	1.43462	0.0867657	6.32288e-05	1.87524	0.357879	0.0543714	0.257738	0.265868	0.119655	>At1g42970.1 68408.m04529 glyceraldehyde-3-phosphate dehydrogenase identical to glyceraldehyde-3-phosphate dehydrogenase GI:166708 [Arabidopsis thaliana] (Gene 104, 133-138 (1991))
701495044	1.31135	0.162085	0.0459472	2.0121	0.234516	5.50887e-05	2.45304	0.39222	0.000138484	0.258494	0.231833	0.079877	>At4g38970.1 68411.m05023 fructose-bisphosphate aldolase, putative strong similarity to plastidic fructose-bisphosphate aldolase (EC 4.1.2.13) from Nicotiana paniculata (NPALDP1) [GI:4827251], Oryza sativa, PIR2:T02057 [SP|Q40677]
701931992	0.668224	0.108436	0.0255702	0.208715	0.145126	0.0157823	0.301478	0.109689	0.00582686	0.111133	0.0892018	0.0144645	>At3g45140.1 68410.m04509 lipoxygenase (LOX2) identical to SP|P38418
701496756	1.42571	0.133384	0.00242248	0.819364	0.10756	0.148707	0.726989	0.1014	0.0455787	0.183118	0.105619	0.00954293	>At3g62030.1 68410.m06437 peptidylprolyl isomerase ROC4
701553859	1.24502	0.133821	0.0615404	2.00115	0.256344	0.000135657	0.578031	0.1142	0.0356986	0.308385	0.110374	0.0090591	>At3g23400.1 68410.m02685 plastid-lipid associated protein PAP/fibrillin family contains Pfam profile PF04755: PAP_fibrillin
701495713	1.27653	0.163372	0.0813006	1.04899	0.177901	0.776841	0.546876	0.0955184	0.00638898	0.336252	0.12407	0.0145378	>At1g69830.1 68408.m07370 alpha-amylase (1,4-alpha-D-glucan glucanohydrolase), putative similar to SP|P17859 Alpha-amylase precursor (EC 3.2.1.1) (1,4-alpha-D-glucan glucanohydrolase) {Vigna mungo}, alpha-amylase [Malus x domestica] GI:7532799; contains Pfam profile PF00128: Alpha amylase, catalytic domain
701550720	1.42197	0.116319	0.00148437	0.730359	0.0989236	0.035948	0.703398	0.103045	0.0586824	0.408046	0.146652	0.0241131	>At3g16250.1 68410.m01846 ferredoxin - related contains Pfam profile: PF00111 2Fe-2S iron-sulfur cluster binding domains
701675076	1.1947	0.133229	0.132319	2.14565	0.626624	0.036175	1.46863	0.114412	0.000785085	0.194807	0.0995903	0.00474315	>At3g13180.1 68410.m01478 sun protein (fmu protein) -related similar to sun protein GB:P36929 [Escherichia coli]
701502184	1.36208	0.142243	0.00919549	0.746211	0.100641	0.0473427	0.724896	0.114278	0.0674788	0.279864	0.113653	0.00694987	>At5g04740.1 68412.m00451 ACT domain-containing protein contains Pfam profile PF01842: ACT domain
701670908	1.51197	0.311768	0.0550179	0.976905	0.149209	0.878459	0.695309	0.0832673	0.0134247	0.28066	0.09199	0.00243393	>At1g03630.1 68408.m00308 protochlorophyllide reductase C (PCR C/POR C) identical to protochlorophyllide reductase C SP:O48741 from [Arabidopsis thaliana]
701671788	1.01523	0.096605	0.875834	0.794528	0.382546	0.600556	0.602108	0.0819043	0.00434619	0.45375	0.102025	0.0053823	>At4g35630.1 68411.m04598 phosphoserine aminotransferase
701515340	1.24993	0.0875476	0.00948306	1.03652	0.140223	0.791003	0.746892	0.105852	0.0662188	0.4513	0.124698	0.0141431	>At5g62790.1 68412.m07127 1-deoxy-D-xylulose 5-phosphate reductoisomerase (DXR)
701553616	1.34918	0.0986286	0.00142387	0.987318	0.125621	0.920515	0.725563	0.0797287	0.0163363	0.450233	0.12866	0.0131966	>At2g04700.1 68409.m00430 ferredoxin-thioredoxin reductase -related
701495608	1.46224	0.163231	0.0048438	0.910311	0.167166	0.606898	0.725851	0.108384	0.0570804	0.460238	0.129684	0.0173717	>At5g60600.1 68412.m08035 GcpE protein; nuclear gene for chloroplast product annotation temporarily based on supporting cDNA gi|27462471|gb|AF434673.1|
701672082	0.887058	0.0650018	0.113169	0.736512	0.131254	0.100124	0.558787	0.0777381	0.000620073	0.455178	0.0986528	0.00191317	>At5g51820.1 68412.m05808 phosphoglucomutase (emb|CAB64725.1)
701501571	1.21824	0.102864	0.0326512	6.10099	0.750718	1.09186e-05	3.19558	1.43637	0.0937847	0.468222	0.156102	0.0367546	>At4g17090.1 68411.m02342 glycosyl hydrolase family 14 (beta-amylase) identical to beta-amylase enzyme GI:6065749 from [Arabidopsis thaliana]
701500140	1.17321	0.170589	0.284104	15.815	4.13521	0.000439446	1.67775	0.19673	0.00125165	0.485343	0.345113	0.251972	>At3g27690.1 68410.m03170 light harvesting chlorophyll A/B binding protein, putative similar to chlorophyll A-B binding protein 151 precursor (LHCP) GB:P27518 from [Gossypium hirsutum]
701498371	1.10856	0.10402	0.289624	1.40106	0.134762	0.00537393	0.941405	0.103624	0.593409	0.486387	0.128362	0.0186015	>At1g77090.1 68408.m08237 thylakoid lumenal 29.8 kDa protein identical to SP|O49292|TL30_ARATH (Arabidopsis thaliana);contains a PsbP domain AF370571; SIMILAR TO GI:13926195--F22K20.16
701956570	0.996141	0.0796829	0.96216	0.991526	0.183926	0.963357	1.7285	0.163981	0.000257169	0.428225	0.139378	0.0266667	>At3g11170.1 68410.m01225 omega-3 fatty acid desaturase, chloroplast precursor (FAD7) identical to omega-3 fatty acid desaturase, chloroplast precursor SP:P46310 [Arabidopsis thaliana (Mouse-ear cress)]
701554586	1.71976	0.238509	0.0018164	1.01418	0.0965503	0.883844	0.959348	0.105353	0.711576	0.328205	0.280903	0.14685	>At5g66190.1 68412.m07543 ferredoxin--NADP(+) reductase (adrenodoxin reductase), putative strong similarity to Ferredoxin--NADP reductase, chloroplast precursor (EC 1.18.1.2) (FNR) from {Pisum sativum} SP|P10933, {Mesembryanthemum crystallinum} SP|P41343, {Spinacia oleracea} SP|P00455
701672714	1.06136	0.187865	0.734893	0.958545	0.111253	0.718099	0.836047	0.100671	0.167062	0.286814	0.0967909	0.00315688	>At1g15980.1 68408.m01729 expressed protein
701493363	1.29642	0.18689	0.0910259	1.16375	0.189131	0.357446	0.899413	0.128473	0.470496	0.287535	0.121224	0.00919631	>At4g09650.1 68411.m01429 H+-transporting ATP synthase-related protein H+-transporting ATP synthase (EC 3.6.1.34) delta chain precursor, chloroplast - Nicotiana tabacum,PIR2:S26198
701668931	1.09379	0.150699	0.522475	0.778995	0.132804	0.162936	0.739167	0.100559	0.0508421	0.497538	0.112739	0.0109275	>At2g21530.1 68409.m02319 expressed protein
701552068	1.13002	0.0953982	0.170457	0.566353	0.104301	0.00968738	0.662681	0.103936	0.0255878	0.461589	0.127788	0.0216089	>At1g78620.1 68408.m08407 expressed protein
701498392	1.245	0.120587	0.0414213	0.959207	0.119974	0.741129	0.968826	0.113113	0.790272	0.470803	0.128885	0.0176706	>At3g48730.1 68410.m04925 glutamate-1-semialdehyde 2,1-aminomutase 2 (GSA 2) (glutamate-1-semialdehyde aminotransferase 2) (GSA-AT 2) identical to GSA2 [SP|Q42522]
701495570	1.05682	0.192923	0.759984	1.08063	0.136351	0.5465	0.736009	0.128587	0.106468	0.241137	0.114171	0.0109071	>At3g02730.1 68410.m00239 thioredoxin, putative similar to SP|P29450 Thioredoxin F-type, chloroplast precursor (TRX-F) {Pisum sativum}; contains Pfam profile: PF00085 Thioredoxin
701493423	1.24143	0.143903	0.0830929	1.44237	0.213156	0.0233051	0.959548	0.146473	0.788677	0.47187	0.145107	0.0285947	>At2g30570.1 68409.m05444 photosystem II reaction center 6.1KD protein
701493480	1.03412	0.0754411	0.653695	1.21732	0.136862	0.106999	0.887253	0.115567	0.376679	0.463903	0.129396	0.0228352	>At2g15290.1 68409.m01561 expressed protein
701496644	1.35979	0.156508	0.0191313	1.29234	0.217181	0.143417	0.733593	0.1164	0.0779773	0.260699	0.110364	0.00621633	>At1g54780.1 68408.m05729 thylakoid lumen 18.3 kDa protein SP:Q9ZVL6
701681652	1.02338	0.141666	0.868324	1.06022	0.151941	0.686029	0.59892	0.0959389	0.0224345	0.493842	0.105224	0.00762998	>At5g58260.1 68412.m06598 unknown protein (pir||S75584) -related
701499578	1.09234	0.125934	0.455619	0.78252	0.0995595	0.0738717	0.701433	0.116918	0.0665342	0.450086	0.132379	0.0182193	>At5g28500.1 68412.m03151 expressed protein predicted proteins, Arabidopsis thaliana and Synechocystis sp.
701667657	0.936215	0.0954809	0.528541	0.673133	0.089208	0.0103105	0.680366	0.123817	0.058365	0.406176	0.103662	0.00496821	>At4g04610.1 68411.m00591 5'-adenylylsulfate reductase nearly identical to 5'-adenylylsulfate reductase [Arabidopsis thaliana] GI:2738756
701501256	1.00711	0.0836589	0.932963	1.09551	0.235305	0.676572	1.51388	0.202987	0.0100863	0.405148	0.263968	0.134894	>At5g38410.1 68412.m04170 ribulose bisphosphate carboxylase small chain 3b precursor (RuBisCO small subunit 3b) (sp|P10798)
701558119	0.896786	0.122914	0.434024	0.815674	0.184214	0.366605	0.778869	0.118097	0.125709	0.379916	0.133543	0.0153177	>At3g15360.1 68410.m01749 thioredoxin M-type 4, chloroplast precursor (TRX-M4) nearly identical to SP|Q9SEU6 Thioredoxin M-type 4, chloroplast precursor (TRX-M4) {Arabidopsis thaliana}
701556844	1.18968	0.159783	0.220182	1.18537	0.230142	0.392582	0.804241	0.100967	0.110324	0.425663	0.106707	0.0061226	>At2g46100.1 68409.m05184 expressed protein
701557438	1.10704	0.177364	0.52761	0.913563	0.107787	0.452365	0.838998	0.0866951	0.120987	0.43897	0.114874	0.00924412	>At3g26060.1 68410.m02972 peroxiredoxin -related similar to peroxiredoxin Q GB:BAA90524 from [Sedum lineare]
701547323	0.913402	0.106879	0.44815	0.930218	0.459925	0.869461	0.63568	0.117911	0.0293457	0.440602	0.134105	0.017544	>At4g39980.1 68411.m05149 2-dehydro-3-deoxyphosphoheptonate aldolase (DHS1) (3-deoxy-D-arabino-heptulosonate 7-phosphate synthase 1) (DAHP synthetase 1) nearly identical to SP|P29965
701557341	1.15579	0.100383	0.131579	1.20305	0.162346	0.193433	1.14809	0.133017	0.259355	0.358569	0.101682	0.00408194	>At1g32080.1 68408.m03573 expressed protein
701671076	1.4679	0.199336	0.0138934	1.13666	0.0997792	0.167207	0.96031	0.106617	0.721294	0.357403	0.139198	0.0161909	>At1g70760.1 68408.m07480 expressed protein identical to residues 1 to 141 of unknown protein GB:AAD55491 [Arabidopsis thaliana]
701515092	1.17854	0.172168	0.274144	1.05166	0.144833	0.716498	0.860128	0.106331	0.248945	0.45656	0.152779	0.0285	>At3g13470.1 68410.m01521 chaperonin, putative similar SWISS-PROT:P21240- RuBisCO subunit binding-protein beta subunit, chloroplast precursor (60 kDa chaperonin beta subunit, CPN-60 beta) [Arabidopsis thaliana]; contains Pfam:PF00118 domain, TCP-1/cpn60 chaperonin family
701555730	1.09227	0.141349	0.509204	1.09573	0.161382	0.535812	0.709927	0.103276	0.0480474	0.459357	0.125459	0.0149967	>At3g04550.1 68410.m00447 expressed protein
701498354	1.25919	0.120298	0.0314888	1.18514	0.112659	0.101572	0.8621	0.10452	0.247311	0.441147	0.135377	0.0193514	>At3g61870.1 68410.m06420 expressed protein hypothetical protein - Synechocystis sp. (strain PCC 6803), PIR:S75899
701493687	1.2172	0.146916	0.124487	1.16756	0.242053	0.461894	1.66701	0.131869	0.000112719	0.378971	0.427857	0.259599	>At5g38420.1 68412.m04171 ribulose bisphosphate carboxylase small chain 2b precursor (RuBisCO small subunit 2b) (sp|P10797)
701555090	1.59352	0.218512	0.00471286	0.974833	0.112428	0.826597	1.19626	0.101734	0.063191	0.370169	0.284085	0.159271	>At5g35630.1 68412.m03829 glutamate-ammonia ligase (EC 6.3.1.2) precursor, chloroplast (clone lambdaAtgsl1) (pir||S18600)
701499133	1.3004	0.183083	0.102394	0.575962	0.106958	0.009725	0.856005	0.287106	0.650703	0.360872	0.121816	0.00990849	>At1g59870.1 68408.m06181 ABC transporter family protein similar to PDR5-like ABC transporter GI:1514643 from [Spirodela polyrhiza]
