# Supplementary material for: Light has a specific role in modulating Arabidopsis gene expression at low temperature
Source: BMC Plant Biol. 2008 Jan 29;8:13. doi: 10.1186/1471-2229-8-13 (PMC2253524; doi:10.1186/1471-2229-8-13)
Supplement: Additional file 5 — Enriched transcription factor binding sites (TFs) were checked in three different groups of genes that were up regulated more than two fold: Only Cold/Light, Both Cold/Light and Cold/Dark and Only Cold/Dark conditions. Genes for the analysis were taken from Additional files 2, 3 and 8, respectively. Significant over-presentation of promoter motifs within the group (P-value < 10e-4) is indicated by ***. Analysis was performed using Athena visualization tool [71]. [file 1471-2229-8-13-S5.XLS]

## Sheet: Sheet1
Supplemental File 5.
Enriched transcription factor binding sites (TFs) were checked in three different groups of genes whose expression was enhanced
more than two fold: Only Cold/Light, Both Cold/Light and Cold/Dark and Only Cold/Dark conditions. Genes for the analysis were taken
from Additional data files 2, 1 and 3, respectively. Significant over-presentation of promoter motifs in genes specifically responding
to only Cold Light, to both Cold/Light and Cold /Dark (P-value<10e-4) is indicated by ***.
Analysis was performed using web based Athena visualization tool.
	Number of promoters with TF binding sites / Number of characterized genes within the group (%)
Enriched TF sites (P-value <10e-3)	Only Cold/Light	Cold/Light and Cold/Dark	Only Cold/Dark
DREB1A/CBF3		25/85*100=29%***
CBF1 BS in cor15a		4/85*100=5%
DRE core motif	41/154*100=26%***	42/85*100=49%***
ABFs binding site motif		9/85*100=10%***
ABRE binding site motif	14/154*100=9%	29/85*100=34%***
CACGTGMOTIF	29/154*100=19%***	22/85*100=25%***
ACGTABREMOTIFA2OSEM	39/154*100=25%***	22/85*100=25%***
ABRE-like binding site motif	49/154*100=32%***	29/85*100=34%***
G-BOXLERBCS	11/154*100=7%	8/85*100=9%
CCA1 binding site motif	29/154*100=19%
LTRE promoter motif		12/85*100=14%***
Evening element promoter		15/85*100=18%***	12/81*100=15%***
MYB binding site promoter		26/85*100=30%
GADOWNAT		15/85*100=6%***
Z-box promoter motif		8/85*100=9% ***
