# Supplementary material for: Light has a specific role in modulating Arabidopsis gene expression at low temperature
Source: BMC Plant Biol. 2008 Jan 29;8:13. doi: 10.1186/1471-2229-8-13 (PMC2253524; doi:10.1186/1471-2229-8-13)
Supplement: Additional file 7 — Up or Down Regulation of Dark-Responsive Genes at Least Two-Fold (p-value less than 0.05 at least in one condition) [file 1471-2229-8-13-S7.XLS]

## Sheet: Sheet1
Supplemental File 7. Up or Down Regulation of Dark-Responsive Genes at Least Two-Fold (P-value less than 0.05 at least in one condition)
Up Regulation of Genes
Treatment type ()*	Control			C/L			C/D			8hD
EST	Normalized	StdErr Norm	t-test P-value	Normalized	StdErr Norm	t-test P-value	Normalized	StdErr Norm	t-test P-value	Normalized	StdErr Norm	t-test P-value	Description
701495576	1.06403	0.137008	0.638453	0.760118	0.184166	0.260161	1.17044	0.226828	0.449848	34.1242	5.48799	8.87339e-08	>At2g20670.1 68409.m02204 expressed protein
701494045	0.900884	0.0946488	0.335047	0.815655	0.102747	0.126356	1.07146	0.0989508	0.471182	11.4832	1.61221	6.55061e-09	>At4g14130.1 68411.m01975 xyloglucan endotransglycosylase (XTR7) almost identical to xyloglucan endotransglycosylase-related protein XTR7 GI:1244760 from [Arabidopsis thaliana], one amino acid difference
701499113	0.98789	0.0896734	0.894604	0.725569	0.255733	0.352467	1.67331	0.414493	0.137859	11.2504	2.18042	7.76156e-06	>At5g49360.1 68412.m05510 glycosyl hydrolase family 3
701497206	0.932565	0.177615	0.711061	1.02542	0.378145	0.941761	1.77765	0.394888	0.0927617	10.8926	1.83755	1.63248e-07	>At5g49360.1 68412.m05510 glycosyl hydrolase family 3
701545370	1.05135	0.12083	0.670631	0.701879	0.25952	0.334612	1.75737	0.35294	0.0250544	8.99185	2.17341	0.000220706	>At3g30775.1 68410.m03629 osmotic stress-induced proline dehydrogenase (pro1) annotation temporarily based on supporting cDNA gi|1778014|gb|U59508.1|ATU59508
701546333	1.34217	0.221171	0.125401	1.28458	0.619552	0.576041	1.85326	0.135338	1.38311e-05	8.7086	3.10442	0.0136355	>At4g23400.1 68411.m03080 major intrinsic protein (MIP) family contains Pfam profile: MIP PF00230
701669234	1.43014	0.219267	0.0343267	1.74214	0.276867	0.00379106	1.70031	0.34731	0.0493849	8.46679	4.07799	0.0351544	>At3g16770.1 68410.m01927 AP2 domain transcription factor RAP2.3 identical to GI:2281631 [Arabidopsis thaliana]
701515144	0.844085	0.0965814	0.159331	0.917387	0.106658	0.466826	0.77403	0.102283	0.0812017	7.37533	1.02464	1.43708e-07	>At5g54080.1 68412.m07975 homogentisate 1,2-dioxygenase
701496354	1.00635	0.0800754	0.937483	0.548438	0.237703	0.155311	1.7751	0.188417	0.00204879	7.14783	0.741323	1.35258e-08	>At5g20250.1 68412.m02207 glycosyl hydrolase family 36 similar to seed imbibition protein GB:AAA32975 GI:167100 from [Hordeum vulgare]; contains nonconsensus AT donor splice site at intron 1
701500326	1.0896	0.111568	0.413739	0.84504	0.116511	0.233179	0.675953	0.121055	0.0468678	7.08354	1.86147	3.77825e-05	>At5g57655.1 68412.m06520 expressed protein
701499187	0.774775	0.0930007	0.0479093	1.02735	0.309497	0.926877	1.39773	0.170656	0.0216551	7.0591	1.18873	2.27754e-07	>At5g49360.1 68412.m05510 glycosyl hydrolase family 3
701675575	0.989225	0.119608	0.929779	0.806497	0.102398	0.116061	0.817718	0.0960764	0.127197	6.94574	0.689373	2.19193e-07	>At5g54080.1 68412.m07975 homogentisate 1,2-dioxygenase
701502945	0.993916	0.0788975	0.939618	0.575461	0.223114	0.153034	1.54281	0.250343	0.0724836	6.78065	2.13527	0.00805829	>At3g13750.1 68410.m01556 glycosyl hydrolase family 35 (beta-galactosidase) similar to beta-galactosidase precursor SP:P48980 from [Lycopersicon esculentum]
701499139	1.14327	0.129423	0.254165	0.913348	0.128611	0.523583	1.20658	0.127125	0.105885	6.76848	1.25552	0.0012286	>At1g76490.1 68408.m08170 3-hydroxy-3-methylglutaryl-CoA reductase 1 (HMG1) identical to HMG-CoA reductase 1 [SP|P14891]
701557237	1.37724	0.161893	0.0172785	1.55068	0.86287	0.391681	1.06148	0.289618	0.834833	6.47018	0.707199	0.00054459	>At2g05540.1 68409.m00526 glycine-rich protein
701502040	1.1841	0.0906679	0.0464655	0.939148	0.164819	0.717736	1.27712	0.123781	0.0316411	6.36528	1.31808	0.00270718	>At1g32160.1 68408.m03582 expressed protein contains similarity to obtusifoliol 14-alpha-demethylase (CYP51) GB:Y09292 GI:1707854 from [Triticum aestivum]
701493742	1.04829	0.0926445	0.599804	1.35643	0.239964	0.132847	1.03135	0.106979	0.771017	6.21307	1.21951	0.00138624	>At3g02040.1 68410.m00149 expressed protein
701496534	1.0662	0.088247	0.450627	0.857393	0.295831	0.641572	1.27371	0.220043	0.186223	6.20815	2.08108	0.000643109	>At3g26520.1 68410.m03031 tonoplast intrinsic protein, putative similar to tonoplast intrinsic protein GI:5081419 from [Brassica napus]
701554468	1.68181	0.192139	0.000365715	1.20959	0.352397	0.522443	1.72987	0.342374	0.0677466	6.19661	2.95505	0.046441	>At3g23050.1 68410.m02642 auxin-responsive protein IAA7 (Indoleacetic acid-induced protein 7) identical to SP|Q38825|AXI7_ARATH Auxin-responsive protein IAA7 (Indoleacetic acid-induced protein 7)
701493803	1.02553	0.0715843	0.723002	1.24586	0.125117	0.0514985	1.24517	0.109101	0.0329396	6.10979	0.786267	2.00502e-06	>At4g24230.1 68411.m03170 expressed protein acyl-CoA binding protein - Arabidopsis thaliana,PID:g4128197
701667461	1.85549	0.252742	0.000666593	1.40314	0.302689	0.167829	1.93907	0.151583	1.34692e-05	6.08567	2.48495	0.0246994	**** No hits found ****
701549543	1.51934	0.321663	0.0902065	0.586007	0.147273	0.0607405	0.810802	0.513681	0.716799	5.86915	1.64789	0.0150569	>At1g80920.1 68408.m08691 DnaJ protein family similar to SP|Q05646 Chaperone protein dnaJ Erysipelothrix rhusiopathiae, SP|P45555 Chaperone protein dnaJ (HSP40) Staphylococcus aureus; contains Pfam profile PF00226 DnaJ domain
701666126	1.61032	0.212758	0.0137209	1.4376	0.331103	0.149961	1.93337	0.197174	0.000109612	5.7622	2.20757	0.0339134	>At5g18470.1 68412.m02000 expressed protein S-receptor kinase PK3 precursor, maize, PIR:T02753
701550025	0.950374	0.0992787	0.629617	0.961582	0.094706	0.695055	1.08312	0.249481	0.743806	5.63287	0.627858	0.000128914	>At1g78690.1 68408.m08415 phospholipid/glycerol acyltransferase family similar to SP|Q16635 Tafazzin from Homo sapiens; contains Pfam profile: PF01553 Acyltransferase
701496169	1.27486	0.179309	0.111765	1.33503	0.512324	0.445207	1.73524	0.269181	0.0216681	5.5792	1.76609	0.000274348	>At1g74670.1 68408.m07941 GAST1-related protein similar to GAST1 protein precursor GB:P27057 [Lycopersicon esculentum] (induced by gibberellins, inhibited by ABA Plant J 1992 Mar;2(2):153-9)
701549257	1.19737	0.101361	0.053312	0.779729	0.103756	0.0780945	0.964118	0.0901498	0.705775	5.50303	1.09379	0.00931288	>At1g23050.1 68408.m02607 expressed protein
701493921	0.907043	0.0878796	0.326268	2.10367	0.250356	8.50333e-05	1.98019	0.480746	0.0655329	5.43028	0.59738	5.89819e-08	>At4g31290.1 68411.m04047 expressed protein cation transport protein ChaC, Escherichia coli, PIR2:G64868
701500123	1.20336	0.090531	0.0292518	1.91558	0.352102	0.00760805	1.89282	0.277726	0.00803229	5.19916	1.28757	0.00451908	>At1g75800.1 68408.m08085 thaumatin family similar to receptor serine/threonine kinase PR5K [Arabidopsis thaliana] GI:1235680; contains Pfam profile: PF00314 Thaumatin family
701514527	1.35535	0.203607	0.0599703	0.884428	0.144758	0.456266	1.0358	0.132768	0.787507	5.19275	0.853323	0.000153808	>At5g05690.1 68412.m00581 cytochrome p450 90A1 identical to Cytochrome P450 90A1 (SP:Q42569) [Arabidopsis thaliana]
701665644	1.2015	0.12493	0.0996491	0.598386	0.102004	0.00923801	0.830936	0.177651	0.427374	5.18245	0.411634	6.39163e-09	>At4g02860.1 68411.m00352 expressed protein similar to T5J8.17
701557786	0.997193	0.0888688	0.97527	0.885959	0.111978	0.359032	1.14354	0.209472	0.477615	5.17115	1.4907	0.012816	>At5g23080.1 68412.m02475 expressed protein
701499558	1.33048	0.104894	0.00295745	0.825119	0.133186	0.243763	1.06695	0.293451	0.820303	5.08005	0.974565	0.00462172	>At2g25900.1 68409.m02816 CCCH-type zinc finger protein -related identical to GB:U81238
701496906	0.954368	0.113405	0.70067	0.50215	0.109265	0.0107278	0.420455	0.096842	0.00359224	5.04981	1.44433	0.0168564	>At2g18050.1 68409.m01892 histone H1
701667825	1.13477	0.117663	0.252822	0.802553	0.137869	0.212809	0.71878	0.090473	0.0767253	5.01609	1.0005	0.00998458	>At4g34030.1 68411.m04393 3-methylcrotonyl-CoA carboxylase non-biotinylated subunit (MCCB) annotation temporarily based on supporting cDNA gi|7021221|gb|AF059510.1|AF059510
701553588	1.34494	0.166422	0.0316742	1.17673	0.271015	0.496378	1.1366	0.190087	0.477911	4.98039	0.34315	1.01541e-09	>At2g46220.1 68409.m05196 expressed protein
701668324	0.858212	0.14638	0.383636	1.18445	0.195332	0.311901	1.21622	0.283684	0.429023	4.78865	0.765898	3.64888e-06	>At2g15960.1 68409.m01641 expressed protein
701501621	1.06281	0.0826488	0.460653	0.915563	0.127883	0.53783	0.904581	0.111941	0.433635	4.70185	0.829587	0.00381004	>At3g13450.1 68410.m01519 branched chain alpha-keto acid dehydrogenase E1 beta subunit identical to GB:AAF35281 from [Arabidopsis thaliana] (J. Biol. Chem. 275 (8), 6007-6013 (2000))
701497224	1.1137	0.107927	0.287617	0.603164	0.105222	0.0137297	0.733302	0.107696	0.0604596	4.55754	0.898823	2.42724e-05	>At4g19160.1 68411.m02581 expressed protein
701493769	1.0151	0.0950572	0.875783	0.869672	0.103994	0.259266	1.02195	0.122694	0.858992	4.55664	0.773882	1.08635e-05	>At1g10070.1 68408.m01023 tat-binding protein -related Highly Similar to branched-chain amino acid aminotransferase; Location of EST gb|T44177 and gb|AA395381
701500438	1.2725	0.281206	0.274223	0.578454	0.0941049	0.00621326	0.792504	0.108438	0.118966	4.45976	0.35138	2.71971e-07	>At5g21170.1 68412.m02319 AMPKBI (5'-AMP-activated protein kinase, beta subunit, complex-interacting region) domain family contains Pfam profile: PF04739 AMPKBI (5'-AMP-activated protein kinase, beta subunit, complex-interacting region)
701498655	1.13673	0.0843836	0.108182	0.553833	0.0941854	0.00383907	0.966078	0.218255	0.879799	4.45961	0.771629	0.000290158	>At3g18035.1 68410.m02067 expressed protein contains Pfam profile: PF00538 linker histone H1 and H5 family
701515667	1.24028	0.0914396	0.014871	0.795792	0.128187	0.182875	0.829534	0.0949923	0.159305	4.38458	0.454522	5.8983e-07	>At5g63190.1 68412.m08073 MA3 domain-containing protein low similarity to programmed cell death 4 protein [Gallus gallus] GI:12958564; contains Pfam profile PF02847: MA3 domain
701549689	1.15597	0.0923171	0.0927548	0.759467	0.102666	0.0604997	1.67582	0.164406	0.000493561	4.37017	0.739342	0.010339	>At1g28330.1 68408.m09192 dormancy-associated protein -related similar to dormancy-associated protein GI:2995990 from [Arabidopsis thaliana]
701548650	1.08767	0.103817	0.395222	0.981193	0.114455	0.873078	1.0433	0.100472	0.671	4.28491	0.422843	2.90796e-05	>At2g36900.1 68409.m04097 Golgi SNARE protein, putative
701496326	1.20282	0.0941914	0.0352362	0.752813	0.246615	0.376797	1.3261	0.131031	0.018337	4.22564	0.609562	0.00279224	>At1g12440.1 68408.m09104 expressed protein
701558578	0.908478	0.202228	0.664846	1.14501	0.275895	0.571441	1.612	0.392879	0.152457	4.16367	0.40103	8.7933e-05	>At3g55220.1 68410.m05664 splicing factor, putative contains CPSF A subunit region (PF03178); contains weak WD-40 repeat (PF00400); similar to Splicing factor 3B subunit 3 (SF3b130)/spliceosomal protein/Splicing factor 3B subunit 3 (SAP 130)(KIAA0017)(SP:Q15393) Homo sapiens, EMBL:HSAJ1443_1
701557601	0.892449	0.0959355	0.325524	0.959223	0.138159	0.775005	0.961293	0.104536	0.72503	4.083	0.887589	0.0107601	>At4g36850.1 68411.m04750 expressed protein
701497207	0.963503	0.0747397	0.638366	0.894402	0.12021	0.411984	1.07906	0.103612	0.445463	4.05603	0.479027	6.03517e-05	>At5g09410.1 68412.m01006 calmodulin-binding protein similar to anther ethylene-upregulated calmodulin-binding protein ER1 GI:11612392 from [Nicotiana tabacum]
701493312	1.15245	0.124653	0.214704	1.2841	0.333523	0.362667	1.4305	0.210627	0.0599696	4.03558	0.732868	1.00596e-05	>At1g80440.1 68408.m08623 Kelch repeat containing F-box protein family similar to SP|Q9ER30 Kelch-related protein 1 (Sarcosin) {Rattus norvegicus}; contains Pfam profiles PF01344: Kelch motif, PF00646: F-box domain
701557178	1.34008	0.15013	0.0213652	0.597081	0.0857326	0.00324281	0.876433	0.137823	0.415961	3.98491	0.544992	1.67996e-05	>At3g62650.1 68410.m06503 expressed protein putative mitochondrial carrier protein At2g47490 - Arabidopsis thaliana, EMBL:AC002535
701545441	1.07806	0.0863816	0.381575	0.798358	0.163746	0.29508	1.90605	0.212924	0.00653553	3.92889	0.894572	0.00965638	>At5g66052.1 68412.m07527 expressed protein
701493458	1.12876	0.0757705	0.0950033	2.13267	0.57189	0.0276649	1.59	0.19377	0.00906262	3.91369	0.971366	0.000757466	>At1g75800.1 68408.m08085 thaumatin family similar to receptor serine/threonine kinase PR5K [Arabidopsis thaliana] GI:1235680; contains Pfam profile: PF00314 Thaumatin family
701498319	1.31092	0.136256	0.0230638	0.973652	0.180002	0.884813	0.830999	0.116312	0.21254	3.846	0.281944	3.46001e-09	>At3g51730.1 68410.m05258 expressed protein saposin precursor - Homo sapiens, PIR:SAHUP
701496779	1.10185	0.0844678	0.22727	0.727182	0.0985124	0.0377067	0.735548	0.151827	0.174131	3.82447	0.809148	0.00959446	>At1g21400.1 68408.m02419 branched-chain alpha keto-acid dehydrogenase -related similar to branched-chain alpha keto-acid dehydrogenase GB:AAC69851 GI:3822223 from [Arabidopsis thaliana]
701550260	0.938041	0.127199	0.639729	1.68469	0.221164	0.002973	1.61903	0.23302	0.0129745	3.70023	0.28685	3.87948e-08	**** No hits found ****
701495555	1.19336	0.090157	0.0365054	0.76216	0.120176	0.108176	0.731793	0.144199	0.145365	3.68318	0.524519	6.57043e-06	>At5g18170.1 68412.m01967 glutamate dehydrogenase (EC 1.4.1.-) 1 (pir||S71217)
701499114	0.990136	0.0898746	0.914148	1.01668	0.159045	0.91539	1.68404	0.225962	0.00353693	3.65679	1.19483	0.0195571	>At3g55410.1 68410.m05683 2-oxoglutarate dehydrogenase, E1 subunit - like protein 2-oxoglutarate dehydrogenase, E1 subunit, Arabidopsis thaliana, EMBL:ART223802
701674309	1.16734	0.140959	0.222856	1.03757	0.113714	0.74223	1.66975	0.486575	0.171499	3.62315	0.487086	0.000624703	>At5g07100.1 68412.m00747 WRKY family transcription factor SPF1 protein - Ipomoea batatas (sweet potato), PIR:S51529
701675196	1.12927	0.0761033	0.107554	0.830651	0.14164	0.288454	1.23642	0.18687	0.216011	3.61535	0.378169	0.00027491	>At3g03870.1 68410.m00369 expressed protein predicted using genefinder
701495277	1.56722	0.299829	0.0672066	0.64933	0.239966	0.246591	0.620615	0.106056	0.0210916	3.60011	0.823728	0.0103563	>At3g04720.1 68410.m00468 hevein-related protein precursor (PR-4) identical to hevein-like protein precursor GB:P43082 [Arabidopsis thaliana], similar to wound-induced protein (WIN2) precursor GB:P09762 [Solanum tuberosum]; Pfam HMM hit: chitin_binding proteins
701498386	1.04498	0.0877437	0.60925	0.978118	0.129049	0.868805	1.39821	0.392625	0.309266	3.55591	1.24367	0.0392254	>At1g50040.1 68408.m05143 expressed protein
701556938	0.815911	0.0956565	0.104056	0.951355	0.10275	0.648839	0.898182	0.137445	0.507269	3.51261	0.712844	0.00794986	>At1g72060.1 68408.m07644 expressed protein
701672483	1.06202	0.0867198	0.472469	0.894984	0.157676	0.540144	1.24621	0.164514	0.134769	3.5034	0.513016	0.00798058	>At1g09570.1 68408.m00963 phytochrome A (PHYA) identical to SP|P14712 Phytochrome A {Arabidopsis thaliana}
701497223	1.06696	0.0824476	0.418558	0.849347	0.124369	0.287868	1.04192	0.166611	0.800641	3.49834	0.465072	2.90998e-05	>At1g33050.1 68408.m03688 expressed protein
701668441	1.17278	0.114474	0.125218	0.869948	0.140868	0.393876	0.981286	0.133696	0.891317	3.47652	0.866598	0.00354347	>At1g56200.1 68408.m05919 expressed protein
701503045	1.10811	0.125534	0.388188	0.927507	0.125949	0.582485	1.06566	0.122187	0.589137	3.47123	0.451584	1.02409e-05	>At5g67220.1 68412.m07671 nitrogen regulation protein family (NIFR3) similar to unknown protein (gb|AAF51525.1) ; contains Pfam domain PF01207: Dihydrouridine synthase (Dus); similar to (SP:P45672) NIFR3-like protein (SP:P45672) [Azospirillum brasilense]
701496328	1.16969	0.0948517	0.0755227	1.20235	0.137242	0.126113	1.13982	0.161992	0.37443	3.44082	0.621798	6.41504e-05	>At1g12440.1 68408.m09104 expressed protein
701555681	1.01731	0.334069	0.95694	1.06327	0.243519	0.791002	1.79155	1.04275	0.348107	3.42915	0.843746	0.00760013	>At2g32150.1 68409.m03558 haloacid dehalogenase-like hydrolase family contains InterPro accession IPR005834: Haloacid dehalogenase-like hydrolase
701547847	1.08166	0.0753198	0.279466	1.41337	0.101557	0.000405263	1.35238	0.213452	0.14505	3.4103	0.322203	1.0643e-05	>At2g45980.1 68409.m05167 expressed protein
701496385	1.00742	0.10537	0.944107	0.936398	0.125218	0.626189	1.05106	0.143082	0.717849	3.38154	0.489875	5.99276e-05	>At3g03870.1 68410.m00369 expressed protein predicted using genefinder
701668377	1.35762	0.19739	0.0659965	3.63515	0.623154	3.24364e-06	1.8146	0.22388	0.000488758	3.37459	0.367153	1.30462e-06	>At5g03240.1 68412.m07742 polyubiquitin (UBQ3) identical to GI:928809
701500462	1.65028	0.232791	0.0189482	0.442151	0.0944254	0.00180255	0.538247	0.181958	0.0994339	3.36924	0.563469	4.05166e-05	>At1g25230.1 68408.m02834 calcineurin-like phosphoesterase family contains Pfam profile: PF00149 calcineurin-like phosphoesterase
701671545	0.845225	0.0961764	0.172861	1.03114	0.160215	0.84561	1.066	0.0909	0.47568	3.35603	0.311737	2.98275e-05	**** No hits found ****
701498659	0.996985	0.0866752	0.972664	1.1599	0.111635	0.150914	1.12233	0.111806	0.273181	3.32701	0.402099	7.85106e-07	>At1g08630.1 68408.m08731 expressed protein similar to L-allo-threonine aldolase (D87890); similar to ESTs gb|R30517, gb|T42772, gb|R90493, and gb|R90493
701497017	1.24661	0.0906481	0.0101356	0.760392	0.123298	0.112008	1.29273	0.198975	0.146565	3.32581	0.942416	0.0319434	>At1g25230.1 68408.m02834 calcineurin-like phosphoesterase family contains Pfam profile: PF00149 calcineurin-like phosphoesterase
701550183	1.27535	0.113696	0.0250684	0.518185	0.0806286	0.00253005	0.34489	0.0709322	0.000471868	3.30608	0.547099	0.00175753	>At1g06760.1 68408.m00653 histone H1, putative similar to histone H1-1 GB:CAA44312 GI:16314 from [Arabidopsis thaliana]
701502007	1.00191	0.1135	0.986738	1.11737	0.152249	0.430988	1.2421	0.112756	0.039705	3.29285	0.776226	0.0183412	>At4g37160.1 68411.m04783 pectinesterase (pectin methylesterase) family similar to pectinesterase [Lycopersicon esculentum][GI:1944575]; contains Pfam profile: PF00394 Multicopper oxidase
701496458	1.03011	0.0785565	0.702493	0.580859	0.0970379	0.00749319	0.863988	0.104442	0.252573	3.28443	0.644135	0.000152698	**** No hits found ****
701545013	0.919413	0.0738829	0.31341	1.18871	0.108434	0.0842356	1.31319	0.106376	0.00812845	3.21773	0.375608	4.30761e-06	>At3g01710.1 68410.m00091 hypothetical protein
701956526	1.19149	0.134049	0.165922	1.15248	0.123447	0.217078	1.62885	0.260525	0.0281828	3.18778	0.712455	0.0124312	>At1g22740.1 68408.m02571 Ras-related GTP-binding protein (Rab7) identical to SP:O04157 from [Arabidopsis thaliana]
701498486	1.29888	0.102881	0.00608695	0.642569	0.127349	0.0376003	1.10186	0.113455	0.367176	3.16855	0.538381	0.003096	>At4g32150.1 68411.m04165 synaptobrevin-related protein synaptobrevin-like protein, Mus musculus
701554116	0.944233	0.074108	0.476106	0.911489	0.121731	0.49363	1.00999	0.102835	0.923789	3.16611	0.504438	0.00606914	>At4g27450.1 68411.m03592 expressed protein stem-specific protein - Nicotiana tabacum,PID:g20037
701503118	0.898896	0.0845011	0.279359	1.77204	0.231263	0.00477472	1.13292	0.120031	0.27366	3.15215	0.328705	1.49312e-06	>At2g31750.1 68409.m03515 glycosyltransferase family contains Pfam profile: PF00201 UDP-glucoronosyl and UDP-glucosyl transferase
701544835	1.33235	0.157397	0.0498062	0.50714	0.207783	0.106387	1.20613	0.228719	0.369606	3.1147	0.358731	2.19446e-05	>At2g24550.1 68409.m02655 expressed protein
701499251	1.0896	0.0753149	0.236074	1.11962	0.127829	0.3398	1.11278	0.11794	0.335881	3.11408	0.335768	1.43163e-05	>At3g45730.1 68410.m04579 expressed protein
701558418	1.29194	0.10217	0.00858849	0.739531	0.142756	0.139912	1.02948	0.114044	0.797226	3.09534	0.444616	8.05065e-06	>At1g60870.1 68408.m06283 expressed protein
701515188	1.17359	0.0847372	0.0457395	0.772185	0.143868	0.177889	0.900356	0.120978	0.445559	3.08067	0.43068	1.88107e-05	>At2g18280.1 68409.m01924 F-box containing tubby family protein similar to phosphodiesterase (GI:467578) [Mus musculus]; similar to Tubby related protein 2 (Tubby-like protein 2) (P4-6 protein) (Fragment) (SP:P46686) [Mus musculus];contains Pfam profile: PF01167: Tub family; contains Pfam PF00646: F-box domain
701500459	1.17832	0.126993	0.149501	1.79122	0.242986	0.00212063	1.27927	0.145648	0.0539548	3.06881	0.334676	5.67404e-07	>At1g52730.1 68408.m09043 transducin / WD-40 repeat protein family contains 7 WD-40 repeats (PF00400); similar to UNR-interacting protein (WD-40 repeat protein PT-WD) (SP:Q9Y3F4) [Homo sapiens]
701496521	1.16008	0.0730462	0.0355574	0.97743	0.132668	0.867461	0.999709	0.128773	0.998219	3.01707	0.310941	1.87975e-06	>At3g48530.1 68410.m04903 CBS domain containing protein low similarity to SP|Q9UGI9 5'-AMP-activated protein kinase, gamma-3 subunit (AMPK gamma-3 chain) (AMPK gamma3) {Homo sapiens}; contains Pfam profile PF00571: CBS domain
701558592	1.19238	0.0875443	0.0367213	0.668469	0.12899	0.0559341	1.249	0.139107	0.0748491	3.01649	0.743843	0.00538381	>At2g31810.1 68409.m05732 acetolactate synthase, small subunit (ALS), putative similar to gi:5931761 from Nicotiana plumbaginifolia
701502780	1.13879	0.101981	0.18167	0.641463	0.219447	0.19831	1.71736	0.216803	0.00864152	2.99943	0.240774	2.53906e-06	>At1g27290.1 68408.m03016 expressed protein similar to ESTs gb|T42386, gb|H36247, gb|N38423, gb|T21830, and gb|AA585725
701501463	0.913072	0.20514	0.679137	1.62426	0.260562	0.0152486	1.20616	0.111701	0.0801286	2.994	0.22601	1.69785e-06	>At2g43400.1 68409.m04875 electron transfer flavo protein ubiquinone oxidoreductase -related
701496473	0.70299	0.0918609	0.0178618	0.777714	0.117608	0.127656	1.03362	0.128773	0.799054	2.99116	0.606817	0.000849231	>At5g19120.1 68412.m02084 conglutin gamma - like protein conglutin gamma precursor, Lupinus angustifolius, PIR:S21426
701498352	1.28849	0.147049	0.0467811	0.667082	0.126613	0.0451837	0.933987	0.0968572	0.523454	2.98947	0.492856	8.13376e-05	>At3g52060.1 68410.m06860 expressed protein hypothetical protein F10M6.70 - Arabidopsis thaliana,PIR3:T05399
701558016	1.09516	0.112195	0.420642	0.854744	0.137702	0.347138	0.778836	0.121905	0.164948	2.95182	0.37586	0.00330235	>At3g45300.1 68410.m04528 isovaleryl-CoA-dehydrogenase precursor (IVD)
701501754	1.08997	0.164919	0.574117	1.08401	0.181421	0.63126	0.89173	0.111083	0.376416	2.94349	0.591688	0.00265512	>At5g52920.1 68412.m05936 pyruvate kinase, putative similar to pyruvate kinase isozyme G, chloroplast precursor [Nicotiana tabacum] SWISS-PROT:Q40546
701667585	1.34525	0.170107	0.0346199	1.16739	0.109164	0.120887	1.06113	0.0973926	0.531596	2.9288	0.274762	1.08171e-06	>At1g06200.1 68408.m00593 expressed protein
701493414	1.16986	0.0744061	0.0291369	1.02262	0.110079	0.83772	1.14095	0.197485	0.461769	2.92631	0.357159	9.40158e-06	>At5g18110.1 68412.m01961 eukaryotic cap-binding protein (gb|AAC17220.1)
701496876	1.27864	0.166732	0.0794317	1.37664	0.440114	0.318315	1.48669	0.334247	0.155302	2.92009	0.676303	0.000966065	>At2g45960.1 68409.m05165 plasma membrane intrinsic protein 1B identical to plasma membrane intrinsic protein 1B SP:Q06611 from [Arabidopsis thaliana]
701558576	1.0267	0.130173	0.836229	1.34233	0.155663	0.0277791	1.50114	0.309395	0.0727516	2.88733	0.633282	0.000736978	>At1g25500.1 68408.m02865 expressed protein
701495347	0.91519	0.157633	0.60625	0.470949	0.129693	0.0151475	0.466598	0.101785	0.00562115	2.8854	0.442489	0.000206119	>At5g02160.1 68412.m00127 expressed protein
701555946	1.15108	0.112329	0.171211	0.415139	0.0964694	0.00146112	1.34143	0.117469	0.00865863	2.87567	1.35991	0.116272	>At3g16570.1 68410.m01907 expressed protein similar to RALF precursor [Nicotiana tabacum] GI:16566316
701671607	1.12845	0.0823919	0.127112	0.857077	0.0912629	0.18119	1.02328	0.0768202	0.765186	2.86924	0.406848	0.000258734	**** No hits found ****
701497468	1.24631	0.0781166	0.00417169	0.799792	0.143705	0.221648	1.11383	0.109668	0.298749	2.83211	0.243081	6.70937e-07	**** No hits found ****
701546202	1.16706	0.0754164	0.0334791	0.818437	0.090925	0.0979048	1.03864	0.162859	0.816382	2.82726	0.567107	0.0060064	>At2g01190.1 68409.m00023 octicosapeptide/Phox/Bem1p (PB1) domain-containing protein Pfam profile PF00564: PB1 domain
701496318	1.17776	0.0968066	0.0672975	0.926918	0.103775	0.505614	1.10636	0.119369	0.376163	2.80976	0.509466	0.000640737	>At1g52740.1 68408.m05471 histone H2A, putative similar to histone H2A.F/Z Arabidopsis thaliana GI:2407800; contains Pfam profile PF00125 Core histone H2A/H2B/H3/H4
701547044	1.30962	0.200524	0.136361	1.57911	0.391651	0.111405	1.95918	0.601061	0.125174	2.78789	0.62482	0.0096148	>At1g74940.1 68408.m07985 senescence-associated protein -related similar to senescence-associated protein SAG102 (GI:22331931) [Arabidopsis thaliana]
701554852	1.06701	0.0911631	0.459284	0.524558	0.076938	0.000737764	1.2483	0.115633	0.0468041	2.78232	0.698493	0.0192507	>At5g21940.1 68412.m02336 expressed protein supported by full length cDNA GI:22531282 from [Arabidopsis thaliana]
701558024	0.99625	0.116341	0.975555	1.2135	0.221158	0.294689	1.07135	0.108891	0.516417	2.78049	0.290232	5.6338e-06	>At2g14900.1 68409.m01518 gibberellin-regulated proteins -related
701503269	0.913934	0.0834626	0.343839	1.6273	0.161826	0.000463014	0.910355	0.103158	0.422274	2.7758	6.00908	0.383078	>At3g14650.1 68410.m01664 cytochrome P450, putative similar to GB:Q05047 from [Catharanthus roseus]
701549809	1.02977	0.0842889	0.725797	1.18657	0.107027	0.0867074	1.32387	0.0924207	0.0049741	2.74361	0.398211	0.00283484	>At1g03610.1 68408.m00306 expressed protein
701496741	1.08678	0.0823291	0.287997	0.926405	0.133615	0.600493	1.10292	0.305423	0.734729	2.73753	0.381787	4.55799e-05	>At1g54100.1 68408.m08800 aldehyde dehydrogenase, putative (ALDH) similar to turgor-responsive protein 26G (aldehyde dehydrogenase family 7 member A1) [Pisum sativum] SWISS-PROT:P25795
701493358	1.18215	0.0909512	0.0492052	0.977803	0.117452	0.85285	0.939859	0.115695	0.622646	2.72621	0.357352	2.8549e-05	>At3g22960.1 68410.m02632 pyruvate kinase, putative similar to pyruvate kinase isozyme A, chloroplast precursor [Ricinus communis] SWISS-PROT:Q43117
701558267	1.36541	0.0803496	9.34436e-05	1.34648	0.115445	0.00577416	1.66818	0.298635	0.0623278	2.7255	0.830938	0.0464554	**** No hits found ****
701502759	1.05825	0.0810064	0.471232	1.11388	0.125748	0.361717	1.17688	0.120403	0.143115	2.70549	0.487874	0.00562824	>At3g10770.1 68410.m06668 expressed protein
701495230	1.57058	0.15378	0.00129078	0.925974	0.174	0.679244	1.17897	0.251213	0.470881	2.66216	0.50415	0.00350946	>At3g04730.1 68410.m00469 auxin-responsive protein IAA16 (Indoleacetic acid-induced protein 16) identical to SP|O24407 Auxin-responsive protein IAA16 (Indoleacetic acid-induced protein 16) {Arabidopsis thaliana}
701499059	1.23742	0.128851	0.060931	0.429324	0.101563	0.00213063	0.530909	0.142881	0.0392361	2.65793	0.27629	5.57299e-06	>At5g24490.1 68412.m02641 expressed protein contains similarity to ribosomal protein 30S subunit
701667839	1.23931	0.114177	0.0368168	0.671194	0.103561	0.0188333	0.771672	0.149832	0.227336	2.6421	0.42528	0.0133809	>At2g41710.1 68409.m05448 ovule development protein, putative similar to ovule development protein AINTEGUMENTA (GI:1209099) [Arabidopsis thaliana];Pfam domain (PF00847)
701495782	1.1298	0.0899505	0.153971	0.463144	0.0962721	0.00228704	0.925283	0.115937	0.546259	2.63667	1.30145	0.114764	>At1g65930.1 68408.m06860 isocitrate dehydrogenase [NADP+], putative strong similarity to isocitrate dehydrogenase SP|Q40345 from [Medicago sativa]
701501642	1.03707	0.0859645	0.666287	0.807513	0.119463	0.17072	1.01237	0.124333	0.921565	2.63065	0.461579	0.00031905	>At1g16240.1 68408.m01755 syntaxin of plants 51 (SYP51) annotation temporarily based on supporting cDNA gi|13811643|gb|AF355755.1|AF355755
701500387	1.11187	0.105712	0.282442	0.68216	0.119287	0.0438404	0.992231	0.14381	0.95795	2.62788	0.475962	0.000399332	>At5g32440.1 68412.m03451 expressed protein centrosomal Nek2-associated protein 1, Homo sapiens, EMBL:AF049105
701499084	1.00391	0.0869663	0.964582	0.522072	0.11507	0.00945499	0.483341	0.160645	0.0543005	2.62054	0.443651	0.00213128	**** No hits found ****
701498353	1.17127	0.162952	0.269469	1.83664	0.841718	0.197739	1.63481	0.550559	0.22713	2.61895	0.443076	0.000256231	>At5g64130.1 68412.m07286 expressed protein
701496587	0.897072	0.0706221	0.190304	0.818117	0.143609	0.264708	1.20042	0.101417	0.0662508	2.61863	0.169572	1.46235e-06	>At4g35290.1 68411.m04561 glutamate receptor family (GLR3.2)(GLUR2) identical to putative glutamate receptor like-protein GLUR2 [Arabidopsis thaliana] gi|13160471|gb|AAK13248; plant glutamate receptor family, PMID:11379626
701681673	0.952402	0.0935755	0.629797	1.17849	0.158375	0.259985	0.836165	0.0848801	0.118962	2.61474	0.216995	9.96741e-07	>At1g34370.1 68408.m09068 zinc finger protein -related similar to GI:3170601 from [Zea mays] (Cell 93 (4), 593-603 (1998))
701545350	1.20241	0.159808	0.181023	1.09329	0.111435	0.390674	0.935048	0.146558	0.678738	2.59577	0.541118	0.0201492	>At2g28910.1 68409.m03181 expressed protein
701674369	1.00485	0.0872772	0.957032	1.14626	0.139813	0.289047	1.28382	0.130587	0.0432395	2.58856	0.421681	0.0147272	>At3g61260.1 68410.m06332 DNA-binding protein -related DNA-binding protein (dbp) - Arabidopsis thaliana, EMBL:ATDNABP
701496520	1.1006	0.0815921	0.217976	0.958305	0.107059	0.706313	1.09799	0.115031	0.391193	2.58341	0.456729	0.000384622	>At3g48530.1 68410.m04903 CBS domain containing protein low similarity to SP|Q9UGI9 5'-AMP-activated protein kinase, gamma-3 subunit (AMPK gamma-3 chain) (AMPK gamma3) {Homo sapiens}; contains Pfam profile PF00571: CBS domain
701548512	1.0766	0.121029	0.523744	0.759286	0.216015	0.339065	0.921959	0.113914	0.522683	2.57465	0.228887	2.03096e-06	>At5g65730.1 68412.m07484 xyloglucan endotransglycosylase, putative similar to endo-xyloglucan transferase GI:2244732 from [Gossypium hirsutum]
701666296	1.0515	0.0850276	0.545959	0.694021	0.118008	0.0518033	0.833524	0.102699	0.16873	2.57463	0.340998	2.5944e-05	>At1g80820.1 68408.m08679 cinnamoyl-CoA reductase, putative identical to CCR2 (GI:12407990), similar to cinnamoyl CoA reductase from Eucalyptus gunnii [GI:2058311]
701554418	1.09483	0.16092	0.540885	0.983977	0.105291	0.880912	1.09369	0.103684	0.373262	2.57307	0.205121	5.78886e-07	>At4g32480.1 68411.m04209 expressed protein various predicted proteins, Arabidopsis thaliana
701501816	1.052	0.106219	0.621239	0.672599	0.120225	0.0514864	0.92183	0.110061	0.513049	2.56059	0.496708	0.000759877	>At1g60870.1 68408.m06283 expressed protein
701499518	0.950159	0.0763537	0.534013	0.741419	0.102642	0.0522922	1.01383	0.184021	0.939938	2.55895	0.298967	1.95781e-05	>At1g08980.1 68408.m00898 amidase annotation temporarily based on supporting cDNA gi|11493701|gb|AF202077.1|AF202077
701497452	1.16047	0.0911335	0.0807902	0.632052	0.149853	0.0648688	1.67875	0.527268	0.199561	2.55704	0.24183	2.14904e-05	>At1g70290.1 68408.m07420 alpha,alpha-trehalose-phosphate synthase, UDP-forming (trehalose-6-phosphate synthase/UDP-glucose-glucosephosphate glucosyltransferase), putative similar to Alpha,alpha-trehalose-phosphate synthase [UDP-forming] (EC 2.4.1.15) (Trehalose-6-phosphate synthase) from {Kluyveromyces lactis} SP|Q07158, {Saccharomyces cerevisiae} SP|Q00764; contains Pfam profiles PF00982: Glyco…
701664914	1.15312	0.123687	0.204027	0.91339	0.107244	0.446443	1.11997	0.128295	0.344029	2.5549	0.161953	1.35329e-08	>At4g37870.1 68411.m04874 phosphoenolpyruvate carboxykinase (ATP) -related protein
701668782	0.963992	0.0785755	0.666555	0.999855	0.102301	0.998883	1.07631	0.0869831	0.384338	2.54488	0.141881	4.21506e-08	>At2g42280.1 68409.m04730 bHLH protein family
701673364	0.959494	0.115326	0.733205	1.05874	0.181897	0.738468	1.10845	0.105427	0.304126	2.54473	0.708968	0.00739261	>At3g52780.1 68410.m05385 purple acid phosphatase (PAP20) identical to purple acid phosphatase GI:20257491 from [Arabidopsis thaliana]
701496805	1.15328	0.0824812	0.0681558	1.08993	0.127899	0.471519	1.39261	0.14154	0.00947625	2.53717	0.409496	0.000300211	>At1g09130.1 68408.m00912 ATP-dependent Clp protease proteolytic subunit (ClpR3), putative similar to nClpP5 GI:5360595 from [Arabidopsis thaliana]
701515986	0.974151	0.0712662	0.728249	0.839165	0.0981032	0.166977	1.01141	0.115638	0.923008	2.53466	0.240522	4.00035e-06	>At1g27300.1 68408.m03017 expressed protein
701546969	0.905306	0.0795326	0.27611	0.896252	0.0978938	0.330309	0.988672	0.0935835	0.906222	2.52221	0.260681	0.000184075	>At1g12780.1 68408.m01341 UDP-glucose 4-epimerase (UDP-galactose 4-epimerase) (Galactowaldenase) identical to SP|Q42605 [GB:CAA90941] from [Arabidopsis thaliana] (Arch. Biochem. Biophys. 327 (1), 27-34 (1996))
701554329	0.941317	0.0796214	0.487987	1.13791	0.251377	0.568845	1.65617	0.171463	0.00313285	2.50487	0.330537	0.00702858	>At2g18690.1 68409.m01968 expressed protein
701493466	1.00923	0.0726205	0.900054	1.04494	0.121035	0.707309	1.00796	0.120757	0.948159	2.4829	0.371312	0.000162481	>At2g34590.1 68409.m03840 pyruvate dehydrogenase E1 beta subunit -related
701503194	1.14324	0.0973554	0.139333	2.04142	0.172795	2.03277e-06	0.686451	0.131117	0.0711893	2.47927	0.215086	1.5257e-05	>At1g27930.1 68408.m03104 expressed protein
701496392	1.0167	0.0846843	0.845306	1.31216	0.132129	0.0184356	1.39107	0.143787	0.0168417	2.4746	0.629997	0.0258973	**** No hits found ****
701502496	1.14898	0.0991108	0.130806	0.635636	0.10017	0.0122621	0.859025	0.106538	0.246616	2.45651	0.250664	4.66871e-05	>At3g07560.1 68410.m00820 glycine-rich protein
701552632	1.05749	0.0791046	0.473893	0.915819	0.0987824	0.428814	1.45323	0.137227	0.00405532	2.45296	0.496531	0.0263454	>At5g47180.1 68412.m07918 VAMP (vesicle-associated membrane protein)-associated protein family similar to VAP27 GI:6688926 [Nicotiana plumbaginifolia], to VAMP-associated protein B GI:4240464 [Rattus norvegicus] and to Vesicle-associated membrane protein/synaptobrevin binding protein (VAP-33) (SP:Q16943)[Aplysia californica]
701546959	1.34844	0.134125	0.0103717	1.10194	0.148269	0.483128	1.25122	0.127383	0.0537035	2.45003	0.355038	0.00918773	>At4g09830.1 68411.m01454 expressed protein
701553173	1.42441	0.176209	0.0132906	1.22566	0.217513	0.256053	1.75891	0.304484	0.038956	2.44281	0.502859	0.0323043	>At2g13360.1 68409.m05743 alanine-glyoxylate aminotransferase
701496327	1.08889	0.0910462	0.325355	0.757575	0.101726	0.0616504	1.17517	0.127555	0.164103	2.42934	0.408026	0.000451628	>At4g10840.1 68411.m01597 kinesin light chain - related low similarity to kinesin light chain [Plectonema boryanum] GI:2645229; contains Pfam profile PF00515 TPR Domain
701546472	1.16368	0.09538	0.0873059	0.770765	0.0932268	0.0495703	1.5999	0.135919	0.00019913	2.42646	0.460699	0.0165441	>At5g10960.1 68412.m01177 CCR4-ASSOCIATED FACTOR -related protein CCR4-ASSOCIATED FACTOR 1 (CAF1), MOUSE, SWISSPROT:CAF1_MOUSE
701495310	1.2942	0.137405	0.0302527	1.10322	0.143814	0.455797	1.31229	0.134302	0.0253617	2.42417	0.292238	0.000243989	**** No hits found ****
701499752	1.08868	0.0764976	0.247677	0.909076	0.117462	0.470619	1.24973	0.141242	0.077648	2.40449	0.384756	0.000340396	>At5g22000.1 68412.m08212 C3HC4-type zinc finger protein family contains Pfam profile: PF00097 zinc finger, C3HC4 type (RING finger)
701496139	1.09508	0.0747169	0.205893	1.12708	0.140227	0.349548	1.18957	0.128825	0.140354	2.39984	0.406338	0.000508026	>At4g27000.1 68411.m03536 RNA binding protein 45 (RBP45), putative DNA binding protein ACBF - Nicotiana tabacum, PID:g1899188
701497313	1.36297	0.121491	0.00399926	1.94934	0.278948	0.00264546	1.89723	0.259738	0.000764803	2.39547	0.300681	2.36565e-05	>At2g27050.1 68409.m02949 ethylene-insensitive3-related1 (EIL1) identical to GB:AF004213; related to ethylene-insensitive3 (ethylene signaling pathway)
701493368	1.1272	0.0982971	0.191729	1.25383	0.117035	0.0309161	1.66224	0.37768	0.112898	2.39537	0.28653	0.000151972	>At4g01000.1 68411.m00126 ubiquitin family low similarity to SP|P13117 Ubiquitin. {Neurospora crassa}; contains Pfam profile PF00240: Ubiquitin family
701546191	1.19165	0.0737797	0.00876405	1.68872	0.157899	3.03237e-06	1.52894	0.146094	0.000278006	2.38018	0.300617	2.86277e-06	>At4g24220.1 68411.m03169 expressed protein protein induced upon wounding - Arabidopsis thaliana, PID:e257749
701556350	1.2659	0.151463	0.0641465	0.787028	0.107244	0.0987811	1.33614	0.152166	0.0302357	2.37826	0.151629	2.58418e-07	>At4g39090.1 68411.m05036 cysteine proteinase RD19A identical to thiol protease SP:P43296, GI:435618 from [Arabidopsis thaliana]
701499338	1.12916	0.184723	0.469066	0.742797	0.177634	0.229737	1.80172	0.678201	0.18745	2.36622	0.4602	0.00166448	>At2g15890.1 68409.m01635 expressed protein
701550361	1.9867	0.277485	0.000525533	1.38671	0.179819	0.0248726	1.85153	0.242799	0.0010336	2.36038	1.8599	0.277258	**** No hits found ****
701495856	0.948178	0.0774188	0.524187	0.711327	0.106076	0.0378163	0.645353	0.0976593	0.0164102	2.36008	0.558818	0.0390026	>At1g07040.1 68408.m00682 expressed protein
701500735	0.936796	0.100949	0.551428	0.765179	0.105288	0.0829015	0.90152	0.110341	0.413978	2.35832	0.364675	0.000315291	>At3g48860.1 68410.m04939 expressed protein putative protein - Arabidopsis thaliana, EMBL:CAB36749.1
701557841	1.49512	0.283241	0.0636759	0.386744	0.0912283	0.0011508	0.482464	0.140254	0.0249487	2.35727	0.214755	5.61652e-06	>At1g20620.1 68408.m02327 catalase 3 almost identical to catalase 3 SP:Q42547, GI:3123188 from [Arabidopsis thaliana]
701547421	1.03876	0.0995511	0.6959	0.829971	0.105407	0.166902	0.865436	0.1527	0.423876	2.35711	0.343938	9.50291e-05	>At3g48780.1 68410.m04931 serine C-palmitoyltransferase, putative similar to serine palmitoyltransferase from Solanum tuberosum [GI:4995890], Homo sapiens [SP|O15270], Mus musculus [SP|P97363]
701493693	1.17938	0.0827793	0.0359128	0.823337	0.105853	0.150353	0.849164	0.120484	0.280494	2.34805	0.33205	0.000144876	>At5g43700.1 68412.m04817 auxin-responsive protein IAA4 (Indoleacetic acid-induced protein 4) (Auxin-induced protein AUX2-11) identical to SP|P33077 Auxin-responsive protein IAA4 (Indoleacetic acid-induced protein 4) (Auxin-induced protein AUX2-11) {Arabidopsis thaliana}
701557736	1.4164	0.172131	0.0234708	0.43473	0.0962189	0.00278135	0.604708	0.099516	0.0123741	2.33878	0.431235	0.00108588	>At1g65040.1 68408.m08887 C3HC4-type zinc finger protein family contains Pfam profile: PF00097 zinc finger, C3HC4 type (RING finger)
701499950	1.25184	0.10187	0.0167009	0.73982	0.165249	0.193453	1.06814	0.208806	0.747127	2.33403	0.29728	8.51264e-05	>At3g59060.1 68410.m06910 bHLH protein family contains Pfam profile: PF00010 helix-loop-helix DNA-binding domain
701498501	1.09911	0.081742	0.225536	0.815579	0.0977544	0.115269	0.97457	0.106997	0.81817	2.32896	0.277036	5.11522e-05	>At4g02440.1 68411.m00302 F-box protein family to circadian clock coupling factor ZGT (GP|14210079) {Nicotiana tabacum}; contains Pfam PF00646: F-box domain
701669310	0.908796	0.0705714	0.243663	1.6102	0.177452	0.00137071	1.07926	0.136328	0.563335	2.31915	0.442114	0.0275389	>At2g43800.1 68409.m04922 formin homology 2 (FH2) domain-containing protein contains formin homology 2 domain, Pfam:PF02181
701671039	1.21614	0.140087	0.11091	0.970971	0.113431	0.802621	1.07723	0.105334	0.463177	2.31833	0.226975	5.5017e-06	>At5g32440.1 68412.m03451 expressed protein centrosomal Nek2-associated protein 1, Homo sapiens, EMBL:AF049105
701495455	0.970786	0.104866	0.78695	0.88714	0.115717	0.372606	1.09562	0.255497	0.710667	2.30835	0.388401	0.000667578	>At5g35560.1 68412.m03811 expressed protein strong similarity to unknown protein (gb|AAD21756.1) although this cDNA may contain an anomalously spliced intron...will require further examination.
701494944	0.988461	0.128452	0.929	0.915975	0.219587	0.712393	1.22812	0.520572	0.632011	2.30615	0.454743	0.00439127	>At2g37170.1 68409.m04126 plasma membrane intrinsic protein 2B, putative similar to plasma membrane intrinsic protein 2B SP:P43287 from [Arabidopsis thaliana]
701502844	1.48374	0.247168	0.0379763	0.411626	0.0998202	0.00225862	0.523234	0.159415	0.0520463	2.30247	0.204552	3.11834e-05	>At4g34620.1 68411.m04470 ribosomal protein S16p family ribosomal protein S16, Neurospora crassa, PIR2:A29927
701552177	1.10048	0.137109	0.450388	1.10864	0.128163	0.382004	1.10469	0.153251	0.496512	2.29787	0.189594	1.03038e-06	>At5g56140.1 68412.m06339 KH domain protein
701493692	1.11585	0.100779	0.246967	0.76227	0.0970469	0.0511499	1.07049	0.166314	0.665982	2.29546	0.412481	0.00106917	>At3g60600.1 68410.m06264 VAMP (vesicle-associated membrane protein)-associated protein, putative similar to VAP27 GI:6688926 [Nicotiana plumbaginifolia]
701496202	0.976856	0.0803347	0.77927	0.831338	0.116769	0.204916	1.33988	0.137347	0.0182799	2.29232	0.293227	0.000314783	>At1g14400.1 68408.m01543 ubiquitin-conjugating enzyme 1 (UBC1) E2; identical to gi:431259, SP:P25865
701672903	0.978757	0.0829866	0.802904	0.693266	0.126016	0.0642426	0.722421	0.102897	0.0457149	2.29042	0.269511	5.5736e-05	>At2g03890.1 68409.m00312 phosphatidylinositol 3- and 4-kinase family low similarity to phosphatidylinositol 4-kinase type-II beta [Homo sapiens] GI:20159767; contains Pfam profile PF00454: Phosphatidylinositol 3- and 4-kinase
701670329	1.03379	0.12759	0.789362	0.970839	0.126446	0.820985	1.23535	0.0998704	0.0466967	2.28526	0.207561	7.42039e-06	>At3g15770.1 68410.m01794 expressed protein
701496768	1.22829	0.0813464	0.00712182	0.703908	0.11286	0.0444318	0.715167	0.101343	0.0398476	2.28257	0.334593	0.00028724	>At1g50480.1 68408.m05187 formate-tetrahydrofolate ligase (10-formyltetrahydrofolate synthetase) identical to 10-formyltetrahydrofolate synthetase (Arabidopsis thaliana) GI:5921663
701498932	1.04947	0.100166	0.620782	0.866333	0.099639	0.230292	0.895544	0.103383	0.359701	2.27485	0.386247	0.000606157	>At1g17530.1 68408.m01947 inner mitochondrial membrane protein -related similar to GB:AAA57314 from [Arabidopsis thaliana]
701496707	1.06578	0.0802166	0.41457	0.993103	0.103561	0.947842	0.960704	0.115772	0.744391	2.27187	0.371571	0.00372039	>At1g19720.1 68408.m02221 pentatricopeptide (PPR) repeat-containing protein nearly identical over 405 amino acids to DYW7 protein of unknown function GB:CAA06829 from [Arabidopsis thaliana] (Plant Mol. Biol. 42 (4), 603-613 (2000)); contains Pfam profile PF01535: PPR repeat
701494019	1.15668	0.0843707	0.0679335	0.847234	0.108788	0.214076	1.01578	0.11359	0.890759	2.26645	0.374038	0.000734527	>At1g27640.1 68408.m03063 heat-shock protein 90 -related identical to putative heat-shock protein 90 GB:AAD46001 GI:5668774 from (Arabidopsis thaliana)
701493352	1.10342	0.102668	0.307066	0.674071	0.11363	0.0295837	0.805976	0.122265	0.182213	2.26474	0.249724	3.76941e-05	>At1g58180.1 68408.m09178 carbonic anhydrase -related similar to carbonic anhydrase 1 GI:882241 from [Flaveria linearis]
701546391	1.16143	0.0923789	0.0826781	0.577923	0.120775	0.0191403	1.06214	0.120908	0.609421	2.26211	0.32052	0.000244861	>At3g16857.1 68410.m01939 response regulator protein family contains Pfam profile: PF00072 response regulator receiver domain; similar to ARR1 protein GB:BAA74528 from [Arabidopsis thaliana] (Plant Cell Physiol. (1998) 39 (11), 1232-1239)
701497104	1.06997	0.074164	0.346237	0.874453	0.101082	0.262454	0.929124	0.107434	0.536838	2.26053	0.203262	7.62504e-06	>At5g58575.1 68412.m06639 expressed protein
701555610	1.1454	0.114035	0.198574	0.969912	0.0997478	0.76828	1.12051	0.155869	0.434121	2.25558	0.448099	0.0208353	>At3g48140.1 68410.m04858 B12D-related protein B12D protein - Hordeum vulgare,PIR2:S60284
701493731	1.36863	0.166834	0.0328208	0.552955	0.0984766	0.00645276	0.677903	0.106796	0.0331679	2.25095	0.269723	0.000243503	>At5g22270.1 68412.m02377 expressed protein similar to unknown protein (gb AAF02129.1)
701931277	1.22081	0.116944	0.0618945	0.793425	0.105353	0.10667	0.900641	0.149433	0.535986	2.24904	0.461279	0.00690249	>At3g04880.1 68410.m00487 DNA-damage-repair/toleration protein DRT102 identical to DNA-damage-toleration protein DRT102 GB:Q05212 [Arabidopsis thaliana]
701667314	1.19967	0.111257	0.0744675	1.0116	0.144266	0.935898	1.1581	0.13897	0.256063	2.24831	0.147883	1.10383e-07	**** No hits found ****
701500186	1.13086	0.149628	0.363118	1.38494	0.293062	0.150154	1.70245	0.184231	0.000781015	2.24048	0.688134	0.054777	>At3g13920.1 68410.m01577 eukaryotic translation initiation factor 4A-1 (eIF4A-1) eIF-4A-1 gi:15293046, gi:15450485
701667781	0.88862	0.0676557	0.149838	0.637569	0.0988336	0.0178322	0.692401	0.0808304	0.0245212	2.23552	0.42251	0.0250847	>At2g37130.1 68409.m04122 peroxidase, putative (ATP2a) identical to peroxidase ATP2a [Arabidopsis thaliana] gi|1403138|emb|CAA66863
701931485	1.0929	0.0866577	0.29228	1.02098	0.270477	0.936193	1.55181	0.119128	0.000276571	2.22667	0.294089	0.00017096	>At1g76090.1 68408.m08113 S-adenosyl-methionine-sterol-C-methyltransferase -related almost identical to S-adenosyl-methionine-sterol-C-methyltransferase GI:2246456 from [Arabidopsis thaliana]
701551360	0.928357	0.0735911	0.363964	0.889318	0.0757485	0.190646	0.847137	0.172433	0.422941	2.21853	0.236915	0.000171988	>At3g47120.1 68410.m04743 RNA recognition motif (RRM) - containing protein contains InterPro entry IPR000504: RNA-binding region RNP-1 (RNA recognition motif) (RRM)
701555625	0.993826	0.0702144	0.931972	1.06474	0.116949	0.576538	0.852591	0.135657	0.341278	2.21716	0.216598	2.09273e-05	>At5g39520.1 68412.m04307 expressed protein predicted protein, Synechocystis sp., PIR:S77152
701493410	1.22475	0.127868	0.0732805	0.920494	0.107786	0.489756	1.0108	0.110504	0.923227	2.21619	0.348815	0.000604751	>At2g33810.1 68409.m03749 squamosa-promoter binding protein -related
701496210	1.00211	0.0847202	0.980324	1.02168	0.101809	0.831559	1.48333	0.121632	0.000930539	2.21199	0.356754	0.00107155	>At3g12400.1 68410.m01385 expressed protein
701502840	1.29569	0.109518	0.00942482	0.882784	0.113687	0.344607	1.18427	0.09974	0.0742751	2.21058	0.458588	0.0169829	>At3g08650.1 68410.m00905 metal transporter family contains ZIP Zinc transporter domain, Pfam:PF02535
701499178	0.916995	0.106498	0.478252	0.816641	0.142627	0.260044	1.20144	0.130023	0.130913	2.20674	0.295193	0.00020368	>At4g18710.1 68411.m02526 shaggy-related protein kinase etha (EC 2.7.1.-)
701551692	0.884999	0.0848719	0.222872	0.869091	0.0862682	0.179002	0.887679	0.105505	0.337546	2.20568	0.162778	1.93505e-06	>At3g26510.1 68410.m03029 octicosapeptide/Phox/Bem1p (PB1) domain-containing protein contains Pfam profile PF00564: PB1 domain
701557911	0.964547	0.0734579	0.643822	1.01478	0.148133	0.920328	1.01986	0.103379	0.849346	2.20453	0.22	2.25809e-05	>At3g13200.1 68410.m01480 expressed protein
701667855	1.12198	0.142071	0.377623	1.63577	0.203507	0.00247417	1.43786	0.183314	0.0258302	2.19107	0.124705	2.30025e-07	>At1g10140.1 68408.m01030 expressed protein similar to EST gb|AA598098
chl.rib.pr.?	1.176	0.0745926	0.011467	0.693839	0.124362	0.0523335	0.978209	0.0986508	0.826515	2.17858	0.110356	1.57201e-24	Control positive: Housekeeping gene
701499342	1.32018	0.146207	0.0260144	1.07274	0.14622	0.609038	1.07382	0.122917	0.54544	2.17477	0.490392	0.0262656	>At2g24790.1 68409.m02682 CONSTANS B-box zinc finger family protein
701558433	1.25799	0.101732	0.0144461	0.951632	0.12096	0.698505	1.11746	0.141022	0.396427	2.16885	0.484702	0.019624	>At2g47630.1 68409.m05367 esterase/lipase/thioesterase family similar to monoglyceride lipase from [Homo sapiens] GI:14594904, [Mus musculus] GI:2632162; contains Interpro entry IPR000379
701499638	0.93245	0.147081	0.659977	0.985818	0.193786	0.942273	1.034	0.108204	0.754722	2.16684	0.219924	3.07145e-05	>At2g19800.1 68409.m02102 expressed protein
701496361	0.977523	0.113314	0.84718	0.902289	0.113189	0.429378	1.04535	0.116908	0.696615	2.16545	0.259346	0.000108923	>At1g23850.1 68408.m02722 expressed protein
701499662	1.09318	0.078767	0.237645	0.805667	0.103604	0.113419	0.859153	0.127243	0.320804	2.16521	0.350387	0.00182368	>At3g01690.1 68410.m00087 expressed protein similar to putative protein GB:CAA22987 [Arabidopsis thaliana]
701558513	1.03279	0.0828297	0.692724	0.961835	0.10214	0.718727	1.46738	0.181191	0.0119149	2.1559	0.492154	0.0239733	>At3g26810.1 68410.m03071 transport inhibitor response 1 (TIR1), putative E3 ubiquitin ligase SCF complex F-box subunit; similar to transport inhibitor response 1 GI:2352492 from [Arabidopsis thaliana]
701499952	1.0625	0.086737	0.469158	0.813605	0.0979097	0.107678	1.03023	0.112214	0.788896	2.14973	0.240904	0.0006562	>At1g74910.1 68408.m09063 ADP-glucose pyrophosphorylase family contains Pfam profile PF00483: Nucleotidyl transferase; low similarity to mannose-1-phosphate guanylyltransferase [Hypocrea jecorina] GI:3323397
701549351	1.17277	0.152016	0.235207	0.96483	0.110574	0.75817	0.872591	0.198027	0.577566	2.1474	0.188446	5.08786e-05	>At3g02540.1 68410.m00218 RAD23 -related similar to RAD23 protein GB:CAB51544 from [Lycopersicon esculentum]
701499454	1.02389	0.101131	0.814176	1.66388	0.17244	0.00150914	1.52305	0.246495	0.0673938	2.13758	0.254004	0.000352127	>At5g66580.1 68412.m07593 expressed protein similar to unknown protein (pir||T08401)
701548055	1.15994	0.108489	0.135564	0.999032	0.114386	0.993304	1.30831	0.116463	0.0560101	2.13562	0.279129	0.000235243	>At2g37410.1 68409.m04151 protein translocase -related
701546790	1.22456	0.100117	0.0258058	0.861698	0.0813938	0.137873	0.928588	0.089473	0.464123	2.13021	0.27399	0.0070773	>At1g01820.1 68408.m00092 expressed protein
701670794	1.13167	0.0985946	0.183095	0.851159	0.0998635	0.201345	0.970652	0.0936527	0.762982	2.1199	0.205754	8.88904e-06	>At4g35230.1 68411.m04554 protein kinase family contains protein kinase domain, Pfam:PF00069
701549691	1.40174	0.160479	0.00941038	0.404816	0.0845841	0.00112874	0.850888	0.112389	0.244339	2.11877	0.770775	0.103944	>At4g19410.1 68411.m02608 pectinacetylesterase, putative similar to pectinacetylesterase precursor GI:1431629 from [Vigna radiata]
701498311	1.29783	0.102918	0.00624738	0.490439	0.0935879	0.00225166	0.528676	0.0965235	0.00596891	2.11812	0.213144	3.63683e-05	>At3g26580.1 68410.m03039 expressed protein
701671762	1.16943	0.0828381	0.0571292	1.98888	0.147162	2.69093e-06	1.65694	0.216823	0.00357675	2.11369	0.307654	0.0156859	>At4g24990.1 68411.m03269 ubiquitin family contains INTERPRO:IPR000626 ubiquitin domain
701495739	1.02123	0.108569	0.84661	0.611934	0.128826	0.0353646	0.473602	0.106451	0.00673872	2.11349	0.368032	0.00573937	**** No hits found ****
701554893	1.27346	0.127136	0.0345386	0.724003	0.103398	0.0385794	0.757752	0.0900945	0.0427732	2.11228	0.181264	1.06292e-05	>At1g21770.1 68408.m02462 expressed protein EST gb|T41993 comes from this gene
701556460	0.795288	0.135217	0.191295	1.46564	0.220275	0.0265057	1.26283	0.133253	0.0527136	2.11178	0.195986	0.00015142	>At5g11260.1 68412.m01218 bZIP protein HY5 identical to HY5 protein GI:2251085 from [Arabidopsis thaliana]
701546077	1.16569	0.0820536	0.0491132	0.77778	0.0954104	0.0643077	0.903758	0.100233	0.399429	2.11042	0.275927	0.000675289	>At4g17460.1 68411.m02378 homeobox-leucine zipper protein HAT1 (HD-Zip protein 1) identical to Homeobox-leucine zipper protein HAT1 (SP:P46600) [Arabidopsis thaliana]
701558412	1.29698	0.13764	0.0290891	0.724408	0.130396	0.0857472	1.17078	0.222902	0.448205	2.10808	0.456562	0.00921959	**** No hits found ****
701667558	1.16435	0.183517	0.346117	0.91194	0.122831	0.501954	0.950527	0.165515	0.780547	2.1018	0.456563	0.0237464	>At5g15230.1 68412.m01648 GASA4
701503221	0.981751	0.0785733	0.820762	0.94919	0.116939	0.678836	1.14178	0.121246	0.235063	2.09976	0.251038	0.000415804	>At5g20520.1 68412.m02235 expressed protein BEM46 bem1/bud5 suppressor, Schizosaccharomyces pombe, bem1/bud5 suppressor, EMBL:SP29892
701549673	1.22026	0.107897	0.0425322	1.41675	0.172212	0.0214486	1.92918	0.317018	0.0350355	2.09795	0.386894	0.0255721	>At1g01540.1 68408.m00062 protein kinase family contains protein kinase domain, Pfam:PF00069; contains serine/threonine protein kinase domain, INTERPRO:IPR002290
701667139	1.12411	0.116858	0.277573	0.750405	0.112428	0.0760376	0.882707	0.092862	0.262372	2.09538	0.134005	1.64366e-07	>At1g13450.1 68408.m01424 DNA binding protein GT-1 -related similar to DNA binding protein GT-1 GI:598073 from (Arabidopsis thaliana)
701546072	0.953803	0.0757	0.55988	1.00665	0.0894454	0.94127	1.61732	0.165711	0.00268367	2.09349	0.174968	9.47434e-06	>At5g05550.1 68412.m00559 expressed protein similar to unknown protein (gb|AAF01512.1)
701673927	0.989258	0.0885934	0.905141	0.497194	0.095519	0.00269067	0.968814	0.110099	0.784718	2.09265	1.78162	0.343962	>At1g72430.1 68408.m07685 auxin-induced (indole-3-acetic acid induced) protein-related similar to auxin-induced protein TGSAUR22 (GI:10185820) [Tulipa gesneriana]
701495464	1.00897	0.096326	0.926397	0.670307	0.102289	0.0230598	0.768384	0.100702	0.0722509	2.09144	0.405591	0.00699605	>At1g02300.1 68408.m00156 cathepsin B-like cysteine protease, putative similar to cathepsin B-like cysteine proteinase GI:609175 from [Nicotiana rustica]
701956685	1.2206	0.162758	0.154168	1.0866	0.149977	0.553574	1.06567	0.150974	0.659478	2.08301	0.232498	9.53441e-05	>At1g59900.1 68408.m06184 pyruvate dehydrogenase e1 alpha subunit -related similar to pyruvate dehydrogenase e1 alpha subunit GI:473168 from [Solanum tuberosum]
701669426	1.06352	0.132298	0.624337	1.04053	0.12515	0.743418	1.07568	0.114212	0.505878	2.07579	0.134655	1.28824e-06	>At5g58100.1 68412.m06580 expressed protein
701499635	1.27567	0.118024	0.0189119	1.12753	0.12443	0.288679	1.46568	0.197798	0.0230706	2.06828	0.435911	0.0119862	>At1g67090.1 68408.m06999 ribulose-bisphosphate carboxylase small unit -related similar to ribulose-bisphosphate carboxylase small unit GI:406726 from [Brassica napus]
701671127	1.23016	0.162529	0.135947	0.607836	0.0973322	0.00971147	0.799429	0.0875263	0.0691639	2.06827	0.360784	0.00906022	>At2g40610.1 68409.m04538 expansin, putative (EXP8) similar to expansin 2 GI:7025493 from [Zinnia elegans]; alpha-expansin gene family, PMID:11641069
701493610	1.10142	0.0777498	0.194194	1.02469	0.151775	0.869771	1.12524	0.111205	0.256929	2.06295	0.243224	0.000157879	>At1g71730.1 68408.m07606 expressed protein
701499722	0.988443	0.079198	0.886818	1.01068	0.126269	0.933336	1.10082	0.11526	0.385808	2.06159	0.370902	0.00920688	>At5g05100.1 68412.m00500 expressed protein strong similarity to unknown protein (gb|AAF19572.1)
701495634	1.03052	0.0920781	0.74155	0.882154	0.171321	0.515577	1.22803	0.121209	0.065517	2.0558	0.226948	0.000100754	**** No hits found ****
701556122	0.806254	0.0893648	0.0968199	0.634108	0.107535	0.0200956	0.799644	0.203607	0.398325	2.05387	0.450641	0.0206277	>At3g61460.1 68410.m06359 BRH1 RING finger protein identical to BRH1 RING finger protein [Arabidopsis thaliana] GI:4689366
701557654	1.08704	0.155869	0.563701	0.613765	0.105536	0.0152976	0.771074	0.103488	0.0812812	2.04475	0.210351	6.27166e-05	>At3g03150.1 68410.m00284 expressed protein
701499249	1.22006	0.122868	0.0740228	0.736459	0.152758	0.154746	1.21714	0.155139	0.169008	2.03975	0.507075	0.023629	>At5g41340.1 68412.m04529 ubiquitin-conjugating enzyme 4 (UBC4) E2; identical to gi:431265, SP:P42748
701558420	1.00481	0.0839877	0.955328	0.954095	0.108082	0.685491	1.52007	0.455973	0.257522	2.03966	0.207891	0.000202877	**** No hits found ****
tr.in.f.4A-1	1.26053	0.0576431	1.89762e-06	1.54842	0.248422	0.0192076	1.77609	0.123591	3.5402e-06	2.03582	0.464261	0.0170315	Control positive: Housekeeping gene
701557821	1.03744	0.152854	0.80679	0.721636	0.127039	0.104907	1.39429	0.14602	0.01509	2.03195	0.353833	0.00880865	>At3g21720.1 68410.m02484 isocitrate lyase -related similar to GB:P25248 from [Brassica napus]
701668292	1.08334	0.090305	0.361884	0.852053	0.0993736	0.20164	0.946098	0.110476	0.648301	2.0312	0.218252	9.35765e-05	>At1g78270.1 68408.m08367 UDP-glucose glucosyltransferase, putative similar to UDP-glucose glucosyltransferase GI:3928543 from [Arabidopsis thaliana]
701546931	1.02744	0.129297	0.831459	0.67243	0.120677	0.0404819	0.925296	0.104937	0.506907	2.02728	0.161965	2.49252e-06	>At5g18650.1 68412.m02029 expressed protein PGPD14 - Petunia x hybrida, EMBL:AF049930
701498931	0.938193	0.0787915	0.459056	1.09585	0.147207	0.503816	1.30673	0.272768	0.277331	2.02534	0.302707	0.0019673	>At2g43360.1 68409.m04871 biotin synthase (BioB) (BIO2) identical to SP|P54967 Pfam profile PF04055: radical SAM domain protein
701558475	1.07662	0.07553	0.321153	1.174	0.125352	0.167158	1.14294	0.10532	0.178554	2.02456	0.170616	6.59481e-05	>At1g14890.1 68408.m01603 pectinesterase family similar to pectinesterase GB:X85216 GI:732912 SP|Q43111 [Phaseolus vulgaris], SP|Q42534 from Arabidopsis thaliana; contains Pfam profile PF04043: Plant invertase/pectin methylesterase inhibitor
701544969	1.21791	0.124991	0.0809657	1.16412	0.139805	0.219447	0.995751	0.108416	0.970056	2.024	0.15261	1.38281e-06	>At5g37720.1 68412.m04076 RNA and export factor binding protein, putative transcriptional coactivator ALY, Mus musculus, EMBL:MMU89876
701668038	1.44899	0.131644	0.00135433	0.645862	0.151361	0.0747398	0.623727	0.0973902	0.0131975	2.02291	0.297946	0.0005236	**** No hits found ****
701493867	1.01907	0.0738256	0.797636	1.04847	0.113635	0.668062	1.29839	0.125171	0.0294484	2.02206	0.313072	0.00569473	>At1g21830.1 68408.m02468 expressed protein EST gb|T21171 comes from this gene
701496410	1.14051	0.0832855	0.0953946	0.750925	0.151103	0.166251	0.823587	0.108888	0.171196	2.02177	0.196994	4.68389e-05	>At3g01690.1 68410.m00087 expressed protein similar to putative protein GB:CAA22987 [Arabidopsis thaliana]
701502836	1.01762	0.0762598	0.818609	0.91867	0.113049	0.500128	0.794205	0.0981395	0.0919618	2.01952	0.245855	0.000247799	**** No hits found ****
701545285	0.990767	0.127641	0.942874	1.07344	0.126681	0.558204	0.86976	0.0822738	0.171716	2.01867	0.145887	4.38691e-06	>At1g21920.1 68408.m02480 phosphatidylinositol-4-phosphate 5-kinase -related similar to phosphatidylinositol-4-phosphate 5-kinase GB:CAB53377 GI:5777366 from [Arabidopsis thaliana]
701495635	1.18979	0.131415	0.137306	2.12293	0.266375	2.08385e-05	1.73682	0.425999	0.0951421	2.01856	0.335125	0.00194414	>At5g02840.1 68412.m07740 myb family transcription factor contains PFAM profile: PF00249 myb-like DNA binding domain
701665134	1.12516	0.0847333	0.153971	1.23177	0.104058	0.0322649	1.23005	0.097299	0.0465443	2.01735	0.18763	0.000256281	>At1g15170.1 68408.m01635 MATE efflux protein family similar to ripening regulated protein DDTFR18 [Lycopersicon esculentum] GI:12231296; contains Pfam profile PF01554: Uncharacterized membrane protein family
701557629	1.24792	0.117693	0.0354601	1.66604	0.151768	0.000160174	1.27161	0.259317	0.303873	2.01109	0.98745	0.222148	>At5g11420.1 68412.m01236 expressed protein predicted proteins in castor bean, Arabidopsis thaliana and alfalfa.
701552040	1.11804	0.0898093	0.183359	0.96547	0.0905766	0.712157	0.70989	0.123891	0.0888831	2.00967	0.226842	0.000944375	>At4g25970.1 68411.m03403 phosphatidylserine decarboxylase, putative similar to SP|P53037 Phosphatidylserine decarboxylase proenzyme 2 precursor (EC 4.1.1.65) {Saccharomyces cerevisiae}; contains Pfam profile PF02666: phosphatidylserine decarboxylase
701669375	1.10016	0.114961	0.374023	0.99962	0.0937985	0.996795	0.989584	0.107365	0.924871	2.0062	0.139069	3.34844e-06	>At5g63030.1 68412.m07152 glutaredoxin, putative similar to glutaredoxin [Ricinus communis] gi|1732424|emb|CAA89699
701558588	1.02622	0.0854993	0.759827	0.779938	0.203282	0.335768	1.76925	0.171426	9.926e-05	2.00111	1.30163	0.301911	>At1g57680.1 68408.m05999 expressed protein
701493868	1.17943	0.0814745	0.0334982	1.05414	0.100764	0.588025	1.37354	0.115154	0.00418133	2.00034	0.221263	0.00039463	>At1g21830.1 68408.m02468 expressed protein EST gb|T21171 comes from this gene
Down Regulation of Genes
Treatment type ()*	Control			C/L			C/D			8hD
EST	Normalized	StdErr Norm	t-test P-value	Normalized	StdErr Norm	t-test P-value	Normalized	StdErr Norm	t-test P-value	Normalized	StdErr Norm	t-test P-value	Description
701502212	1.08809	0.182806	0.627707	0.774636	0.124545	0.124443	0.804201	0.0996487	0.109023	0.499615	0.144423	0.0385942	>At3g28270.1 68410.m06807 At14a identical to At14a protein GI:11994571 [Arabidopsis thaliana]
701515776	1.10904	0.104253	0.288484	1.38343	0.113519	0.00405152	1.20927	0.127917	0.16778	0.499134	0.123664	0.0221032	>At2g22610.1 68409.m02430 kinesin-related protein
701498687	0.867586	0.126418	0.339374	0.720141	0.135109	0.0955308	0.761477	0.142293	0.166735	0.498587	0.148215	0.0346568	>At3g09820.1 68410.m01053 adenosine kinase 1 (ADK1)/adenosine 5'-phosphotransferase 1 identical to adenosine kinase 1 /adenosine 5'-phosphotransferase 1 SP:Q9SF85 from [Arabidopsis thaliana]
701515857	0.955184	0.0757549	0.571511	0.906305	0.104405	0.401383	0.644751	0.0986846	0.0224402	0.498523	0.124814	0.0255257	>At3g62720.1 68410.m06510 transferase - related low similarity to alpha-1,2-galactosyltransferase, Schizosaccharomyces pombe [SP|Q09174]
701503030	1.11764	0.125778	0.336776	1.40233	0.148352	0.00719778	1.30025	0.274016	0.273367	0.498174	0.160957	0.0416142	>At5g13650.1 68412.m08198 GTP-binding protein typA (tyrosine phosphorylated protein A)
701515169	1.04143	0.134082	0.754173	0.918333	0.140182	0.578678	0.792688	0.0948632	0.0813909	0.497819	0.144139	0.0380645	>At5g39730.1 68412.m04330 avirulence induced gene (AIG) - like protein AIG2 PROTEIN, Arabidopsis thaliana, SWISSPROT:AIG2_ARATH
701668931	1.09379	0.150699	0.522475	0.778995	0.132804	0.162936	0.739167	0.100559	0.0508421	0.497538	0.112739	0.0109275	>At2g21530.1 68409.m02319 expressed protein
701672680	1.0375	0.0756769	0.622913	0.835239	0.285566	0.585712	0.584218	0.10147	0.0146272	0.496768	0.108781	0.0130231	>At5g52320.1 68412.m05868 cytochrome P450, putative
Rubisco	1.23835	0.0783536	0.00208496	1.13662	0.156299	0.355181	1.47465	0.104227	0.000380879	0.496067	0.248851	0.120327	Control positive: Redox gene
701495155	0.908692	0.0958504	0.378827	2.44831	0.175652	6.99882e-08	1.59575	0.241936	0.0276159	0.495759	0.128773	0.0196994	>At3g07390.1 68410.m00802 auxin-induced protein (AIR12) identical (with 7 residue gap) to auxin-induced protein AIR12 GI:11357190 [Arabidopsis thaliana]
701545660	1.33997	0.131838	0.0110085	0.433504	0.0791033	0.000807035	0.5336	0.0749566	0.0014131	0.494107	0.105234	0.00764404	>At2g47470.1 68409.m05351 protein disulfide isomerase family similar to protein disulfide isomerase [Dictyostelium discoideum] GI:2627440; contains Pfam profile: PF00085 Thioredoxin
701681652	1.02338	0.141666	0.868324	1.06022	0.151941	0.686029	0.59892	0.0959389	0.0224345	0.493842	0.105224	0.00762998	>At5g58260.1 68412.m06598 unknown protein (pir||S75584) -related
701672146	1.0327	0.136638	0.812866	3.06925	0.601522	0.000399494	1.24323	0.155978	0.134039	0.493448	0.109225	0.00917671	>At1g55210.1 68408.m05781 disease resistance response protein-related/ dirigent protein-related smimilar to dirigent protein [Thuja plicata] gi|6694699|gb|AAF25360; similar to pathogenesis-related protein [Pisum sativum] gi|4585273|gb|AAD25355
701495817	1.00476	0.0713738	0.947048	3.06529	0.349174	0.000105551	2.03931	0.178056	1.69706e-07	0.489884	0.184393	0.0942202	>At2g40080.1 68409.m04462 expressed protein
701498371	1.10856	0.10402	0.289624	1.40106	0.134762	0.00537393	0.941405	0.103624	0.593409	0.486387	0.128362	0.0186015	>At1g77090.1 68408.m08237 thylakoid lumenal 29.8 kDa protein identical to SP|O49292|TL30_ARATH (Arabidopsis thaliana);contains a PsbP domain AF370571; SIMILAR TO GI:13926195--F22K20.16
701493325	1.30856	0.121189	0.0126401	1.24541	0.162665	0.124913	0.905596	0.109833	0.429877	0.486188	0.136797	0.0241605	>At4g16950.1 68411.m02326 disease resistance protein, RPP5-like (TIR-NBS-LRR class), putative domain signature TIR-NBS-LRR exists, suggestive of a disease resistance protein.; closest homolog in Col-0 to RPP5 of clutivar Landsberg erecta.
701500140	1.17321	0.170589	0.284104	15.815	4.13521	0.000439446	1.67775	0.19673	0.00125165	0.485343	0.345113	0.251972	>At3g27690.1 68410.m03170 light harvesting chlorophyll A/B binding protein, putative similar to chlorophyll A-B binding protein 151 precursor (LHCP) GB:P27518 from [Gossypium hirsutum]
701554245	1.56984	0.208251	0.00473297	0.926613	0.245169	0.772663	1.04158	0.111256	0.709427	0.484922	0.179207	0.0729567	>At1g72910.1 68408.m07736 disease resistance protein (TIR-NBS class), putative domain signature TIR-NBS exists, suggestive of a disease resistance protein.
701515377	1.04937	0.077543	0.524362	1.35792	0.183435	0.0432559	0.81371	0.130857	0.23141	0.484183	0.129426	0.0190719	>At1g14010.1 68408.m01496 emp24/gp25L/p24 family similar to SP|P49755 Transmembrane protein Tmp21 precursor (21 kDa Transmembrane trafficking protein) {Homo sapiens}; contains Pfam profile PF01105: emp24/gp25L/p24 family
701516494	0.937797	0.111736	0.599601	0.689374	0.0999549	0.0396874	0.759522	0.0783245	0.0248606	0.480704	0.105844	0.00735591	>At1g55910.1 68408.m05873 metal transporter, putative (ZIP11) similar to putative zinc transporter ZIP2 [Arabidopsis thaliana] gi|3252868|gb|AAC24198; member of the Zinc (Zn2+)-Iron (Fe2+) permease (ZIP) family, PMID:11500563
701674022	0.993308	0.102314	0.949101	0.735344	0.158344	0.180883	0.668169	0.19449	0.216445	0.472132	0.123158	0.0260208	>At4g01080.1 68411.m00136 expressed protein
701670993	1.53327	0.216107	0.011419	1.78089	0.276139	0.00182428	1.21004	0.281336	0.446446	0.472122	0.122686	0.0192064	>At1g62750.1 68408.m06496 elongation factor Tu family protein similar to elongation factor G SP:P34811 [Glycine max (Soybean)]
701493423	1.24143	0.143903	0.0830929	1.44237	0.213156	0.0233051	0.959548	0.146473	0.788677	0.47187	0.145107	0.0285947	>At2g30570.1 68409.m05444 photosystem II reaction center 6.1KD protein
701546990	1.17336	0.13462	0.182875	6.27288	1.43544	0.00272305	2.4795	0.821489	0.0879553	0.470993	0.110296	0.00863893	>At4g27520.1 68411.m03599 expressed protein ENOD20 gene, Medicago truncatula, X99467
701498392	1.245	0.120587	0.0414213	0.959207	0.119974	0.741129	0.968826	0.113113	0.790272	0.470803	0.128885	0.0176706	>At3g48730.1 68410.m04925 glutamate-1-semialdehyde 2,1-aminomutase 2 (GSA 2) (glutamate-1-semialdehyde aminotransferase 2) (GSA-AT 2) identical to GSA2 [SP|Q42522]
701496817	1.23431	0.143506	0.0995861	1.45242	0.153286	0.0050511	1.23397	0.270711	0.393053	0.470541	0.1573	0.0455298	>At5g13650.1 68412.m08198 GTP-binding protein typA (tyrosine phosphorylated protein A)
701672914	1.21361	0.138075	0.110477	0.869347	0.124597	0.336348	0.584113	0.0977554	0.00955116	0.470043	0.137399	0.0229519	>At3g52150.1 68410.m05303 RNA recognition motif (RRM) - containing protein similar to chloroplast RNA-binding protein cp33 [Arabidopsis thaliana] GI:681912; contains InterPro entry IPR000504: RNA-binding region RNP-1 (RNA recognition motif) (RRM) domain
701956549	1.08631	0.186648	0.629128	0.744716	0.183425	0.237767	0.81184	0.157647	0.298693	0.469098	0.14232	0.032701	>At1g65960.1 68408.m06863 glutamate decarboxylase 2 (GAD 2) similar to glutamate decarboxylase (gad) GI:294111 from [Petunia hybrida]
701501571	1.21824	0.102864	0.0326512	6.10099	0.750718	1.09186e-05	3.19558	1.43637	0.0937847	0.468222	0.156102	0.0367546	>At4g17090.1 68411.m02342 glycosyl hydrolase family 14 (beta-amylase) identical to beta-amylase enzyme GI:6065749 from [Arabidopsis thaliana]
701493480	1.03412	0.0754411	0.653695	1.21732	0.136862	0.106999	0.887253	0.115567	0.376679	0.463903	0.129396	0.0228352	>At2g15290.1 68409.m01561 expressed protein
701498361	1.64012	0.239548	0.00691267	1.916	0.518146	0.068293	0.978932	0.478121	0.963349	0.462477	0.139936	0.0239448	>At4g26530.1 68411.m03478 fructose-bisphosphate aldolase, putative strong similarity to SP|P22197 Fructose-bisphosphate aldolase, cytoplasmic isozyme (EC 4.1.2.13) {Arabidopsis thaliana}
701552068	1.13002	0.0953982	0.170457	0.566353	0.104301	0.00968738	0.662681	0.103936	0.0255878	0.461589	0.127788	0.0216089	>At1g78620.1 68408.m08407 expressed protein
701671208	1.32618	0.116997	0.00729127	1.04985	0.134196	0.707102	0.896224	0.0879046	0.289672	0.461469	0.113215	0.00941408	>At2g47590.1 68409.m05363 photolyase/blue-light receptor (PHR2)
701495608	1.46224	0.163231	0.0048438	0.910311	0.167166	0.606898	0.725851	0.108384	0.0570804	0.460238	0.129684	0.0173717	>At5g60600.1 68412.m08035 GcpE protein; nuclear gene for chloroplast product annotation temporarily based on supporting cDNA gi|27462471|gb|AF434673.1|
701931433	1.23758	0.212876	0.262888	0.509998	0.109657	0.0113683	0.634419	0.106928	0.0282588	0.45936	0.130549	0.023228	>At1g17745.1 68408.m01983 D-3-phosphoglycerate dehydrogenase (3-PGDH) identical to SP|O04130
701555730	1.09227	0.141349	0.509204	1.09573	0.161382	0.535812	0.709927	0.103276	0.0480474	0.459357	0.125459	0.0149967	>At3g04550.1 68410.m00447 expressed protein
701500350	1.16089	0.104898	0.121914	0.869172	0.101108	0.245383	0.763364	0.106519	0.081268	0.458955	0.128098	0.0163947	>At2g34860.1 68409.m03868 expressed protein
701665720	1.51817	0.243833	0.0206145	2.76243	0.792513	0.0244231	1.16139	0.263026	0.542212	0.45891	0.107838	0.00732269	>At1g54450.1 68408.m05695 protein phosphatase 2A 72 kDa regulatory subunit -related similar to protein phosphatase 2A 72 kDa regulatory subunit GI:190222 from [Homo sapiens]
701499727	1.18078	0.140557	0.182366	0.843953	0.0980651	0.164773	1.09652	0.15353	0.521136	0.458539	0.160811	0.039415	>At1g32470.1 68408.m03628 glycine cleavage system H protein precursor -related similar to GB:Z37524 from [Flaveria anomala]
701515092	1.17854	0.172168	0.274144	1.05166	0.144833	0.716498	0.860128	0.106331	0.248945	0.45656	0.152779	0.0285	>At3g13470.1 68410.m01521 chaperonin, putative similar SWISS-PROT:P21240- RuBisCO subunit binding-protein beta subunit, chloroplast precursor (60 kDa chaperonin beta subunit, CPN-60 beta) [Arabidopsis thaliana]; contains Pfam:PF00118 domain, TCP-1/cpn60 chaperonin family
701493752	1.1175	0.116118	0.305287	1.15229	0.154491	0.304634	0.789545	0.110795	0.121745	0.456533	0.129224	0.0168611	>At1g22630.1 68408.m02558 auxin-regulated protein
701672082	0.887058	0.0650018	0.113169	0.736512	0.131254	0.100124	0.558787	0.0777381	0.000620073	0.455178	0.0986528	0.00191317	>At5g51820.1 68412.m05808 phosphoglucomutase (emb|CAB64725.1)
701496007	1.05384	0.0993436	0.58379	1.72469	0.307481	0.0153745	1.37311	0.162798	0.0243057	0.4542	0.131436	0.0234006	>At1g09780.1 68408.m00986 2,3-bisphosphoglycerate-independent phosphoglycerate mutase -related Strong similarity to R. communis phosphoglycerate mutase (gb|X70652). ESTs gb|T41853,gb|T76648 come from this gene
701671788	1.01523	0.096605	0.875834	0.794528	0.382546	0.600556	0.602108	0.0819043	0.00434619	0.45375	0.102025	0.0053823	>At4g35630.1 68411.m04598 phosphoserine aminotransferase
701493609	1.33612	0.127604	0.00830251	1.20033	0.276205	0.446199	0.856771	0.14308	0.369546	0.452482	0.152747	0.0320832	>At2g30860.1 68409.m03407 glutathione transferase, putative identical to GB:Y12295
701558585	1.27323	0.119233	0.0206106	2.96986	0.916654	0.0232855	0.926876	0.122843	0.575896	0.452401	0.144475	0.0260849	>At5g15580.1 68412.m01685 expressed protein unknown protein F14P3.18 - Arabidopsis thaliana, EMBL:AC009755
701496630	1.14549	0.0955891	0.127138	8.12244	1.69309	0.000793322	2.00736	0.28215	0.00277946	0.452182	0.148777	0.0358302	>At3g23810.1 68410.m02728 S-adenosyl-L-homocysteinas -related similar to S-adenosyl-L-homocysteinase GB:AAD56048 from [Lupinus luteus]
701515340	1.24993	0.0875476	0.00948306	1.03652	0.140223	0.791003	0.746892	0.105852	0.0662188	0.4513	0.124698	0.0141431	>At5g62790.1 68412.m07127 1-deoxy-D-xylulose 5-phosphate reductoisomerase (DXR)
701495845	0.869588	0.104315	0.264796	1.03824	0.164477	0.812343	0.633963	0.0980826	0.0200077	0.450973	0.131588	0.0178256	>At1g30110.1 68408.m03335 diadenosine 5',5'''-P1,P4-tetraphosphate hydrolase, putative similar to diadenosine 5',5'''-P1,P4-tetraphosphate hydrolase GI:1888556 from [Lupinus angustifolius], [Hordeum vulgare subsp. vulgare] GI:2564253; contains Pfam profile PF00293: NUDIX domain
701550550	1.68352	0.181466	0.000373515	0.321422	0.0706296	0.000159612	0.500034	0.125255	0.0240792	0.450237	0.163086	0.0449556	>At1g66970.1 68408.m06985 expressed protein
701553616	1.34918	0.0986286	0.00142387	0.987318	0.125621	0.920515	0.725563	0.0797287	0.0163363	0.450233	0.12866	0.0131966	>At2g04700.1 68409.m00430 ferredoxin-thioredoxin reductase -related
701499578	1.09234	0.125934	0.455619	0.78252	0.0995595	0.0738717	0.701433	0.116918	0.0665342	0.450086	0.132379	0.0182193	>At5g28500.1 68412.m03151 expressed protein predicted proteins, Arabidopsis thaliana and Synechocystis sp.
701502235	0.949495	0.167859	0.769198	0.580067	0.19548	0.114692	0.521418	0.0961829	0.00559095	0.441609	0.137772	0.0208166	>At1g32640.1 68408.m03646 bHLH protein (RAP-1) identical to bHLH protein GB:CAA67885 GI:1465368 from [Arabidopsis thaliana]
701498354	1.25919	0.120298	0.0314888	1.18514	0.112659	0.101572	0.8621	0.10452	0.247311	0.441147	0.135377	0.0193514	>At3g61870.1 68410.m06420 expressed protein hypothetical protein - Synechocystis sp. (strain PCC 6803), PIR:S75899
701547323	0.913402	0.106879	0.44815	0.930218	0.459925	0.869461	0.63568	0.117911	0.0293457	0.440602	0.134105	0.017544	>At4g39980.1 68411.m05149 2-dehydro-3-deoxyphosphoheptonate aldolase (DHS1) (3-deoxy-D-arabino-heptulosonate 7-phosphate synthase 1) (DAHP synthetase 1) nearly identical to SP|P29965
701503119	1.1752	0.16656	0.268047	0.935415	0.132385	0.637517	0.843906	0.122108	0.259907	0.440108	0.132489	0.0176303	>At3g55750.1 68410.m05719 60S ribosomal protein L35a (RPL35aD) ribosomal protein L35a.e.c15, Saccharomyces cerevisiae, PIR:S44069
701496685	1.2122	0.191735	0.236463	1.00421	0.121159	0.972413	1.03194	0.105409	0.763473	0.439567	0.12631	0.0192149	>At4g12230.1 68411.m01753 esterase/lipase/thioesterase family low similarity to 2-hydroxy-6-ketonona-2,4-dienedoic acid hydrolase; OhpC [Rhodococcus sp.] GI:8926386; contains Interpro entry IPR000379
701514666	1.20099	0.100383	0.0475864	0.983709	0.135786	0.90553	1.07569	0.10523	0.471742	0.43921	0.134191	0.0185352	>At1g14150.1 68408.m01514 PsbQ domain protein family extrinsic pII protein; location of ESTs 144D22XP 3', gb|AA404877 and 144D22T7, gb|T75757
701557438	1.10704	0.177364	0.52761	0.913563	0.107787	0.452365	0.838998	0.0866951	0.120987	0.43897	0.114874	0.00924412	>At3g26060.1 68410.m02972 peroxiredoxin -related similar to peroxiredoxin Q GB:BAA90524 from [Sedum lineare]
701549969	1.33923	0.160307	0.0292457	3.48711	0.578801	8.64704e-06	1.61367	0.359619	0.0849866	0.438571	0.104041	0.00562012	>At4g19120.1 68411.m05259 ERD3 protein annotation temporarily based on supporting cDNA gi|15320409|dbj|AB039927.1|
701556483	1.53246	0.335391	0.103895	0.827305	0.136379	0.260726	0.902164	0.139053	0.513527	0.437	0.141809	0.0229768	>At1g64370.1 68408.m06684 expressed protein
701501917	1.28367	0.112303	0.0139323	0.743669	0.101277	0.046927	0.997971	0.123073	0.987077	0.436213	0.142453	0.0233245	>At1g35230.1 68408.m03972 arabinogalactan-protein (AGP5) identical to gi_3883128_gb_AAC77827
701496666	1.12412	0.175149	0.456946	1.11681	0.194281	0.52809	0.982163	0.146205	0.905236	0.43493	0.126535	0.0142117	>At3g45870.1 68410.m04597 notdulin N21 family protein simlar to MtN21 GI:2598575 (root nodule development) Medicago truncatula, EMBL:MTY15293
701551870	1.38546	0.177786	0.0239615	0.89003	0.423419	0.78378	0.722421	0.252569	0.390133	0.434561	0.102338	0.00507856	>At5g50950.1 68412.m05707 fumarate hydratase
701493807	1.22733	0.179	0.177212	2.98299	0.727999	0.00370231	1.3492	0.302121	0.199178	0.429788	0.131221	0.0215449	>At4g13930.1 68411.m01951 hydroxymethyltransferase
701956570	0.996141	0.0796829	0.96216	0.991526	0.183926	0.963357	1.7285	0.163981	0.000257169	0.428225	0.139378	0.0266667	>At3g11170.1 68410.m01225 omega-3 fatty acid desaturase, chloroplast precursor (FAD7) identical to omega-3 fatty acid desaturase, chloroplast precursor SP:P46310 [Arabidopsis thaliana (Mouse-ear cress)]
701932008	0.702707	0.113534	0.0445499	0.632999	0.137374	0.0699678	0.546894	0.112535	0.0144145	0.427921	0.12653	0.0138771	>At5g15840.1 68412.m01712 Zinc finger protein CONSTANS identical to Zinc finger protein CONSTANS SP:Q39057 from [Arabidopsis thaliana]
701556844	1.18968	0.159783	0.220182	1.18537	0.230142	0.392582	0.804241	0.100967	0.110324	0.425663	0.106707	0.0061226	>At2g46100.1 68409.m05184 expressed protein
701668688	1.12863	0.0951021	0.173747	0.468742	0.0829796	0.00131502	0.506532	0.0752721	0.00119961	0.425116	0.10521	0.00568261	>At5g07340.1 68412.m00775 calnexin, putative identical to calnexin homolog 2 from Arabidopsis thaliana [SP|Q38798], strong similarity to calnexin homolog 1, Arabidopsis thaliana, EMBL:AT08315 [SP|P29402]; contains Pfam profile PF00262 calreticulin family
701552072	1.45545	0.159692	0.00470583	1.65114	0.32755	0.0302605	0.945444	0.175539	0.776292	0.424192	0.103609	0.0052305	>At4g12320.1 68411.m01763 cytochrome P450, putative Similar to P450 monooxygenase (gi:14334057) [Gossypium arboreum]
701502703	1.25411	0.104982	0.0184836	1.19519	0.205722	0.32693	0.761034	0.120575	0.106989	0.424062	0.127457	0.0141495	>At2g40270.1 68409.m04489 protein kinase -related contains a protein kinase domain profile (PDOC00100)
701545854	1.29119	0.129909	0.0246884	0.465281	0.100506	0.00235642	0.508061	0.073793	0.00106696	0.423491	0.104532	0.00546608	>At1g21750.1 68408.m02459 protein disulfide isomerase, putative similar to SP|P29828 Protein disulfide isomerase precursor (PDI) (EC 5.3.4.1) {Medicago sativa}; isoform contains non-consensus GA donor splice site at intron 9
701493760	1.043	0.114159	0.705359	2.40455	0.426728	0.000182284	2.21192	0.167063	2.27767e-06	0.422236	0.130772	0.0157156	>At3g27210.1 68410.m03116 expressed protein
701548087	1.25577	0.0843828	0.00224654	1.0476	0.113806	0.665745	0.738193	0.0675599	0.00350382	0.418969	0.0834075	0.000215659	>At1g55490.1 68408.m08704 RuBisCo subunit binding-protein beta subunit/60 kDa chaperonin beta subunit identical to SWISS-PROT:P21240- RuBisCO subunit binding-protein beta subunit, chloroplast precursor (60 kDa chaperonin beta subunit, CPN-60 beta) [Arabidopsis thaliana]
701669362	1.54234	0.200418	0.00537053	1.15206	0.185277	0.384644	0.821933	0.133737	0.262094	0.418636	0.155127	0.0309303	>At4g04640.1 68411.m00595 ATP synthase gamma chain 1, chloroplast (H(+)-transporting two-sector ATPase/F(1)-ATPase/ATPC1) identical to SP|Q01908 ATP synthase gamma chain 1, chloroplast precursor (EC 3.6.3.14) {Arabidopsis thaliana}
701547724	1.07987	0.0869685	0.359558	2.05773	0.268826	0.00011322	0.908079	0.11857	0.474146	0.417173	0.127818	0.011337	>At1g41830.1 68408.m04418 pectinesterase (pectin methylesterase) -related similar to GB:Z94058 [Lycopersicon esculentum]; similar to pollen-specific BP10 protein [SP|Q00624][Brassica napus]; contains Pfam profile: PF00394 Multicopper oxidase
701558294	1.26842	0.0992977	0.00997759	0.970916	0.146711	0.845076	0.755771	0.103937	0.0689718	0.414038	0.122609	0.0115436	>At2g44060.1 68409.m05497 late embryogenesis abundant proteins -related
701493810	1.1594	0.108549	0.137052	3.6049	0.651663	2.59793e-06	3.63716	0.671149	0.00338837	0.413209	0.125852	0.0175828	>At3g23820.1 68410.m02729 NAD-dependent epimerase/dehydratase family similar to nucleotide sugar epimerase from Vibrio vulnificus GI:3093975 [PID:g3093975], WbnF [Escherichia coli] GI:5739472, CAPI protein {Staphylococcus aureus} SP|P39858; contains Pfam profile: PF01370 NAD dependent epimerase/dehydratase family
701554585	1.42365	0.138038	0.00316727	1.04349	0.155048	0.774775	0.80355	0.0835896	0.0630959	0.412124	0.119003	0.0100066	>At4g21210.1 68411.m02802 expressed protein sigma70 operon, Staphylococcus aureus, PATCHX:D1020251
701516404	1.01324	0.125747	0.916094	0.901439	0.14913	0.534154	0.530465	0.0757551	0.00147565	0.411689	0.101837	0.00459427	>At1g64150.1 68408.m06659 expressed protein similar to hypothetical protein GB:AAF24562 GI:6692097 from [Arabidopsis thaliana]
701496555	1.41291	0.0956597	0.000249655	0.888251	0.122487	0.395603	0.596218	0.100912	0.0106967	0.410571	0.123787	0.0119304	>At3g46780.1 68410.m04706 expressed protein
701550720	1.42197	0.116319	0.00148437	0.730359	0.0989236	0.035948	0.703398	0.103045	0.0586824	0.408046	0.146652	0.0241131	>At3g16250.1 68410.m01846 ferredoxin - related contains Pfam profile: PF00111 2Fe-2S iron-sulfur cluster binding domains
701547159	1.13863	0.152599	0.356224	1.03793	0.172083	0.820875	0.589696	0.113756	0.0260742	0.406911	0.148204	0.0210169	>At3g58980.1 68410.m06077 F-box protein family contains two F-box domains Pfam:PF00646
701667657	0.936215	0.0954809	0.528541	0.673133	0.089208	0.0103105	0.680366	0.123817	0.058365	0.406176	0.103662	0.00496821	>At4g04610.1 68411.m00591 5'-adenylylsulfate reductase nearly identical to 5'-adenylylsulfate reductase [Arabidopsis thaliana] GI:2738756
701495779	1.04017	0.0947321	0.670563	0.531879	0.104128	0.00744845	0.749906	0.288233	0.473034	0.402126	0.126302	0.0173467	>At4g01070.1 68411.m00135 glycosyltransferase family contains Pfam profile: PF00201 UDP-glucoronosyl and UDP-glucosyl transferase
701498680	1.06607	0.337373	0.83447	11.0367	1.4954	4.63135e-10	6.66694	1.19473	0.00680133	0.399717	0.130589	0.0146322	>At1g01470.1 68408.m00054 expressed protein contains similarity to 1-phosphatidylinositol-4-phosphate 5-kinase(AtPIP5K1) GI:3702691 from [Arabidopsis thaliana]
701516190	1.12355	0.110215	0.253717	1.03528	0.129677	0.784365	0.9167	0.080105	0.342986	0.398306	0.105805	0.00541279	>At5g21430.1 68412.m02324 DnaJ domain family contains Pfam profile: PF00226 DnaJ domain;
701496027	1.2021	0.0850624	0.0226268	4.47592	1.50055	0.00835843	0.96302	0.946301	0.959915	0.398256	0.123757	0.0115217	**** No hits found ****
701493773	1.31807	0.123398	0.0115822	5.53995	0.476884	1.36723e-10	4.30589	0.488547	0.00102344	0.396963	0.1252	0.012093	>At5g62350.1 68412.m07076 pectinesterase family similar to SP|Q42534 Pectinesterase 2 precursor (EC 3.1.1.11) (Pectin methylesterase 2) (PE 2) {Arabidopsis thaliana}; contains Pfam profile PF04043: Plant invertase/pectin methylesterase inhibitor
701932070	0.827457	0.150311	0.30317	0.624895	0.157874	0.0709019	0.729038	0.175085	0.203828	0.396638	0.129431	0.0187929	>At5g41410.1 68412.m04536 homeodomain protein, BELL1 (BEL1)
701932249	0.867468	0.087262	0.178936	0.762105	0.159226	0.224386	0.53089	0.0989462	0.0102198	0.389352	0.123076	0.0152608	>At2g30060.1 68409.m03310 Ran binding protein (AtRanBP1b) identical to GB:X97378
701956506	1.03281	0.0969627	0.737621	17.7752	3.03661	2.2217e-09	11.6753	5.30856	0.0241408	0.388448	0.125186	0.0162691	>At3g50970.1 68410.m05171 dehydrin (Xero2) identical to dehydrin Xero 2 (Low-temperature-induced protein LTI30) [Arabidopsis thaliana] SWISS-PROT:P42758
701496656	1.35597	0.117317	0.00402789	1.25042	0.2157	0.207345	1.00048	0.165174	0.997735	0.385898	0.126289	0.0122298	>At3g04790.1 68410.m00476 ribose 5-phosphate isomerase -related identical to putative ribose 5-phosphate isomerase GB:AAD57010 [Arabidopsis thaliana]; similar to ribose 5-phosphate isomerases: GB:BAA10413 [Synechocystis sp], GB:CAB49687 [Pyrococcus abyssi], GB:S22097 [Escherichia coli]
701500106	1.21976	0.154729	0.132711	0.645651	0.0987639	0.012716	0.569617	0.106464	0.0129773	0.382007	0.125149	0.0116471	>At2g37660.1 68409.m04178 expressed protein
701675957	1.00374	0.0927007	0.968303	1.37839	0.327087	0.212154	1.08604	0.146289	0.550033	0.381253	0.100276	0.00392972	**** No hits found ****
701495554	1.08367	0.0998345	0.399739	1.72102	0.209136	0.00166051	2.13231	0.949334	0.183334	0.380095	0.132104	0.0131709	>At2g03340.1 68409.m00259 WRKY family transcription factor contains Pfam profile: PF03106 WRKY DNA -binding domain
701558119	0.896786	0.122914	0.434024	0.815674	0.184214	0.366605	0.778869	0.118097	0.125709	0.379916	0.133543	0.0153177	>At3g15360.1 68410.m01749 thioredoxin M-type 4, chloroplast precursor (TRX-M4) nearly identical to SP|Q9SEU6 Thioredoxin M-type 4, chloroplast precursor (TRX-M4) {Arabidopsis thaliana}
701493632	1.29749	0.137948	0.031912	3.12719	0.656595	0.00154284	2.02991	0.201421	5.15317e-05	0.379766	0.126747	0.0122558	>At2g28900.1 68409.m03180 membrane channel protein -related
701493687	1.2172	0.146916	0.124487	1.16756	0.242053	0.461894	1.66701	0.131869	0.000112719	0.378971	0.427857	0.259599	>At5g38420.1 68412.m04171 ribulose bisphosphate carboxylase small chain 2b precursor (RuBisCO small subunit 2b) (sp|P10797)
701546339	1.29004	0.189204	0.101612	1.53813	0.131164	0.000268175	0.868503	0.225568	0.597043	0.378287	0.105697	0.00515131	>At4g38740.1 68411.m04992 peptidylprolyl isomerase ROC1
701673880	1.29823	0.119913	0.0146341	1.48617	0.158099	0.00192718	0.980519	0.106932	0.859625	0.377313	0.12368	0.0109397	>At4g22890.1 68411.m05286 expressed protein
701494981	1.00132	0.101386	0.989694	0.811824	0.197033	0.392989	0.6686	0.183089	0.181234	0.375182	0.141159	0.0214461	>At1g24020.1 68408.m02739 Bet v I allergen family similar to major pollen allergen Bet v 1 GB:CAA96544 GI:1321726 from [Betula pendula]; contains Pfam profile PF00407: Pathogenesis-related protein Bet v I family
701555090	1.59352	0.218512	0.00471286	0.974833	0.112428	0.826597	1.19626	0.101734	0.063191	0.370169	0.284085	0.159271	>At5g35630.1 68412.m03829 glutamate-ammonia ligase (EC 6.3.1.2) precursor, chloroplast (clone lambdaAtgsl1) (pir||S18600)
701551547	1.4895	0.21787	0.013998	7.79119	1.63815	6.7953e-05	2.73646	0.431919	0.00930544	0.369271	0.0992749	0.00593625	>At2g15970.1 68409.m01642 cold acclimation protein WCOR413 [Triticum aestivum] -related
701495765	1.21821	0.115671	0.0571866	1.22164	0.228228	0.290413	0.862171	0.118047	0.300658	0.368245	0.120759	0.00964731	>At1g61190.1 68408.m06319 disease resistance protein (CC-NBS-LRR class), putative domain signature CC-NBS-LRR exists, suggestive of a disease resistance protein.
701514504	1.38599	0.113438	0.0011778	1.76814	0.220621	0.000384163	2.0893	0.447205	0.0470253	0.367379	0.125606	0.0114879	>At2g26080.1 68409.m02838 glycine dehydrogenase [decarboxylating] (glycine decarboxylase/glycine cleavage system P-protein), putative strong similarity to SP|P26969 Glycine dehydrogenase [decarboxylating], mitochondrial precursor (EC 1.4.4.2) {Pisum sativum}; contains Pfam profile PF02347: Glycine cleavage system P-protein
701493718	1.5172	0.108869	4.47625e-05	1.26209	0.188107	0.132362	1.91387	0.258407	0.011233	0.362592	0.309851	0.173779	**** No hits found ****
701499133	1.3004	0.183083	0.102394	0.575962	0.106958	0.009725	0.856005	0.287106	0.650703	0.360872	0.121816	0.00990849	>At1g59870.1 68408.m06181 ABC transporter family protein similar to PDR5-like ABC transporter GI:1514643 from [Spirodela polyrhiza]
701495909	0.875562	0.113396	0.31371	1.58862	0.651088	0.263447	0.716863	0.105009	0.046365	0.360554	0.147623	0.0183638	>At5g48880.1 68412.m05452 acetyl-CoA C-acyltransferase 1 (3-ketoacyl-CoA thiolase 1) identical to 3-keto-acyl-CoA-thiolase 1 [Arabidopsis thaliana] GI:3169568
701557341	1.15579	0.100383	0.131579	1.20305	0.162346	0.193433	1.14809	0.133017	0.259355	0.358569	0.101682	0.00408194	>At1g32080.1 68408.m03573 expressed protein
701671076	1.4679	0.199336	0.0138934	1.13666	0.0997792	0.167207	0.96031	0.106617	0.721294	0.357403	0.139198	0.0161909	>At1g70760.1 68408.m07480 expressed protein identical to residues 1 to 141 of unknown protein GB:AAD55491 [Arabidopsis thaliana]
701552563	1.11564	0.149935	0.423165	1.88398	0.579039	0.0978876	1.79525	0.129793	1.95501e-05	0.347945	0.160345	0.0324727	>At5g19240.1 68412.m02096 expressed protein predicted protein, Arabidopsis thaliana
701672846	0.861747	0.125839	0.328679	0.937803	0.129575	0.644515	0.70682	0.104213	0.0404882	0.345256	0.101377	0.00396372	>At5g48300.1 68412.m05380 glucose-1-phosphate adenylyltransferase, small subunit, chloroplast (ADP-glucose pyrophosphorylase) (APS1) identical to SP|P55228
701551004	1.21089	0.107622	0.0536762	0.434246	0.0993507	0.00333927	0.909083	0.138066	0.550602	0.341779	0.102412	0.0041688	>At5g55450.1 68412.m06252 protease inhibitor/seed storage/lipid transfer protein (LTP) family contains Pfam protease inhibitor/seed storage/LTP family domain PF00234
701502581	1.39605	0.229336	0.0763136	1.39409	0.381537	0.259082	0.747122	0.144653	0.156329	0.340252	0.133354	0.0141751	>At1g68850.1 68408.m09201 peroxidase, putative identical to peroxidase ATP23a GB:CAA70035 (Arabidopsis thaliana)
701557102	1.12317	0.268324	0.622713	2.97185	2.04059	0.109915	1.29072	0.37012	0.411609	0.339725	0.125067	0.00873369	>At2g29450.1 68409.m03239 glutathione transferase (103-1A) identical to GI:895699 GB:X89216
701495713	1.27653	0.163372	0.0813006	1.04899	0.177901	0.776841	0.546876	0.0955184	0.00638898	0.336252	0.12407	0.0145378	>At1g69830.1 68408.m07370 alpha-amylase (1,4-alpha-D-glucan glucanohydrolase), putative similar to SP|P17859 Alpha-amylase precursor (EC 3.2.1.1) (1,4-alpha-D-glucan glucanohydrolase) {Vigna mungo}, alpha-amylase [Malus x domestica] GI:7532799; contains Pfam profile PF00128: Alpha amylase, catalytic domain
701495078	1.11183	0.111631	0.303202	1.30127	0.125974	0.0162423	0.584231	0.146242	0.0528793	0.328229	0.120643	0.00911286	>At5g55230.1 68412.m06229 microtubule associated protein (MAP65/ASE1) family low similarity to protein regulating cytokinesis 1 (PRC1) [Homo sapiens] GI:2865521; contains Pfam profile PF03999: Microtubule associated protein (MAP65/ASE1 family)
701554586	1.71976	0.238509	0.0018164	1.01418	0.0965503	0.883844	0.959348	0.105353	0.711576	0.328205	0.280903	0.14685	>At5g66190.1 68412.m07543 ferredoxin--NADP(+) reductase (adrenodoxin reductase), putative strong similarity to Ferredoxin--NADP reductase, chloroplast precursor (EC 1.18.1.2) (FNR) from {Pisum sativum} SP|P10933, {Mesembryanthemum crystallinum} SP|P41343, {Spinacia oleracea} SP|P00455
701550886	1.1521	0.0977944	0.118797	1.14115	0.0830658	0.0932165	1.79566	0.255056	0.0221434	0.326296	0.167962	0.0393863	>At4g24930.1 68411.m03255 thylakoid lumenal 17.9 kDa protein, chloroplast precursor SP:Q9SW33;GI:17369630;PMID:11719511; similar to expressed protein gi:12321169 {Oryza sativa}
701557640	1.42026	0.119078	0.00120232	1.43219	0.66613	0.422165	1.0292	0.240457	0.905895	0.32564	0.116884	0.00788025	>At5g56000.1 68412.m06324 heat shock protein 81.4 (hsp81.4) nearly identical to heat shock protein hsp81.4 [Arabidopsis thaliana] GI:1906828; contains Pfam profiles PF02518: ATPase, histidine kinase-, DNA gyrase B-, and HSP90-like domain protein, PF00183: Hsp90 protein
701557956	1.06748	0.102378	0.505091	0.846796	0.23868	0.553567	0.760767	0.108704	0.0839869	0.323209	0.119124	0.00857805	>At1g78370.1 68408.m08378 glutathione transferase, putative similar to 2,4-D inducible glutathione S-transferase GI:2920666 from [Glycine max]
701501603	1.01284	0.17215	0.93971	1.05605	0.237587	0.805285	0.725632	0.0998737	0.0424126	0.321133	0.118534	0.00837776	>At1g48600.1 68408.m04977 phosphoethanolamine N-methyltransferase -related similar to GB:AAF61950 from [Spinacia oleracea]
701496023	1.38872	0.125312	0.00321598	1.58811	0.144539	0.000251622	1.99189	0.155544	9.66481e-06	0.320932	0.125139	0.0106373	>At4g33010.1 68411.m04269 glycine dehydrogenase [decarboxylating] (glycine decarboxylase/glycine cleavage system P-protein), putative strong similarity to SP|P49361 Glycine dehydrogenase [decarboxylating] A, mitochondrial precursor (EC 1.4.4.2) {Flaveria pringlei}; contains Pfam profile PF02347: Glycine cleavage system P-protein
701515571	1.1443	0.172955	0.396632	1.9049	0.356803	0.00547141	1.61386	0.304468	0.0816574	0.315388	0.107694	0.00532251	>At4g34950.1 68411.m04506 expressed protein AT.I.24-7, Arabidopsis thaliana, gb:U63815
701667833	0.909905	0.165767	0.607311	1.26292	0.129355	0.0400079	1.9346	0.203972	0.000139222	0.310351	0.104024	0.00448295	>At3g47960.1 68410.m04839 peptide transporter -related peptide transporter (ptr1), Hordeum vulgare, AF023472
701553859	1.24502	0.133821	0.0615404	2.00115	0.256344	0.000135657	0.578031	0.1142	0.0356986	0.308385	0.110374	0.0090591	>At3g23400.1 68410.m02685 plastid-lipid associated protein PAP/fibrillin family contains Pfam profile PF04755: PAP_fibrillin
701495077	0.930608	0.18561	0.717726	1.95457	0.228786	0.00118268	0.711472	0.121316	0.0718917	0.305495	0.143877	0.0237933	>At1g68570.1 68408.m07189 peptide transporter -related similar to PEPTIDE TRANSPORTER PTR2-B GB:P46032 GI:1172704 from [Arabidopsis thaliana]
701549437	1.1347	0.231228	0.545045	1.62305	0.935075	0.354086	1.54154	0.494074	0.259082	0.29942	0.101043	0.00388948	>At4g30530.1 68411.m03957 glutamine amidotransferase class-I domain-containing protein strong similarity to defense-related protein [Brassica carinata] GI:14009290; contains Pfam profile PF00117: glutamine amidotransferase class-I
701551809	1.32335	0.18659	0.0656281	1.54806	0.146041	0.000538606	1.39342	0.536627	0.400966	0.29835	0.127974	0.00984735	>At2g39330.1 68409.m04373 jacalin lectin family similar to myrosinase-binding protein homolog [Arabidopsis thaliana] GI:2997767, myrosinase binding protein [Brassica napus] GI:1711296; contains Pfam profile PF01419 jacalin-like lectin domain
701668481	0.893199	0.103005	0.339498	6.75526	2.89975	0.0122287	3.29672	1.25518	0.0706079	0.295916	0.0940675	0.00268197	>At4g27560.1 68411.m03606 glycosyltransferase family contains Pfam profile: PF00201 UDP-glucoronosyl and UDP-glucosyl transferase
701493363	1.29642	0.18689	0.0910259	1.16375	0.189131	0.357446	0.899413	0.128473	0.470496	0.287535	0.121224	0.00919631	>At4g09650.1 68411.m01429 H+-transporting ATP synthase-related protein H+-transporting ATP synthase (EC 3.6.1.34) delta chain precursor, chloroplast - Nicotiana tabacum,PIR2:S26198
701496841	0.751693	0.0849604	0.0264873	1.75487	0.817149	0.241788	0.737274	0.215268	0.331424	0.286941	0.173822	0.0337621	>At1g76790.1 68408.m08203 O-methyltransferase family 2 similar to caffeic acid O-methyltransferase [Catharanthus roseus][GI:18025321], catechol O-methyltransferase GB:CAA55358 [Vanilla planifolia]
701672714	1.06136	0.187865	0.734893	0.958545	0.111253	0.718099	0.836047	0.100671	0.167062	0.286814	0.0967909	0.00315688	>At1g15980.1 68408.m01729 expressed protein
701552390	1.43907	0.168437	0.00834686	1.08047	0.0936275	0.389361	0.936266	0.165778	0.712435	0.285138	0.104805	0.00739853	>At3g48420.1 68410.m04891 haloacid dehalogenase-like hydrolase family low similarity to SP|P95649 CbbY protein {Rhodobacter sphaeroides}; contains InterPro accession IPR005834: Haloacid dehalogenase-like hydrolase
701500113	1.23038	0.17387	0.157472	1.36113	0.704187	0.515334	1.09791	0.292868	0.735996	0.284722	0.118717	0.0121092	>At5g56010.1 68412.m06325 heat shock protein, putative strong similarity to SP|P55737 Heat shock protein 81-2 (HSP81-2) {Arabidopsis thaliana}; contains Pfam profiles PF02518: ATPase, histidine kinase-, DNA gyrase B-, and HSP90-like domain protein, PF00183: Hsp90 protein
701670908	1.51197	0.311768	0.0550179	0.976905	0.149209	0.878459	0.695309	0.0832673	0.0134247	0.28066	0.09199	0.00243393	>At1g03630.1 68408.m00308 protochlorophyllide reductase C (PCR C/POR C) identical to protochlorophyllide reductase C SP:O48741 from [Arabidopsis thaliana]
701502351	1.04269	0.237806	0.85436	0.833447	0.216081	0.474829	0.657082	0.117476	0.0472081	0.280363	0.116605	0.0113378	>At3g19710.1 68410.m02256 branched-chain amino acid aminotransferase -related similar to branched-chain amino acid aminotransferase GB:AAF07192 from [Solanum tuberosum]
701502184	1.36208	0.142243	0.00919549	0.746211	0.100641	0.0473427	0.724896	0.114278	0.0674788	0.279864	0.113653	0.00694987	>At5g04740.1 68412.m00451 ACT domain-containing protein contains Pfam profile PF01842: ACT domain
701495374	1.17728	0.338284	0.564734	1.29747	0.564938	0.526172	1.47442	0.510913	0.310097	0.276344	0.114931	0.00732652	>At4g30530.1 68411.m03957 glutamine amidotransferase class-I domain-containing protein strong similarity to defense-related protein [Brassica carinata] GI:14009290; contains Pfam profile PF00117: glutamine amidotransferase class-I
701493848	1.41794	0.137427	0.00252114	0.32233	0.0908398	0.00101199	0.616373	0.1055	0.0179501	0.26832	0.111168	0.00635896	>At4g24190.1 68411.m03166 shepherd (SHD) nearly identical to SHEPHERD [Arabidopsis thaliana] GI:19570872; contains Pfam profiles PF02518: ATPase, histidine kinase-, DNA gyrase B-, and HSP90-like domain protein, PF00183: Hsp90 protein
701956633	1.20417	0.128888	0.104662	9.44718	2.45011	0.000338067	2.92194	1.48957	0.128886	0.266893	0.117404	0.00810664	>At5g52310.1 68412.m05867 low-temperature-induced protein 78 (sp|Q06738)
701496644	1.35979	0.156508	0.0191313	1.29234	0.217181	0.143417	0.733593	0.1164	0.0779773	0.260699	0.110364	0.00621633	>At1g54780.1 68408.m05729 thylakoid lumen 18.3 kDa protein SP:Q9ZVL6
701500424	1.53309	0.218442	0.0209815	2.24417	0.500235	0.0212032	0.64109	0.105474	0.0222613	0.259597	0.115841	0.0112388	>At5g14170.1 68412.m01529 expressed protein contains similarity to unknown protein (gb|AAF03441.1)
701495044	1.31135	0.162085	0.0459472	2.0121	0.234516	5.50887e-05	2.45304	0.39222	0.000138484	0.258494	0.231833	0.079877	>At4g38970.1 68411.m05023 fructose-bisphosphate aldolase, putative strong similarity to plastidic fructose-bisphosphate aldolase (EC 4.1.2.13) from Nicotiana paniculata (NPALDP1) [GI:4827251], Oryza sativa, PIR2:T02057 [SP|Q40677]
701550683	1.54461	0.141284	0.00043904	1.43462	0.0867657	6.32288e-05	1.87524	0.357879	0.0543714	0.257738	0.265868	0.119655	>At1g42970.1 68408.m04529 glyceraldehyde-3-phosphate dehydrogenase identical to glyceraldehyde-3-phosphate dehydrogenase GI:166708 [Arabidopsis thaliana] (Gene 104, 133-138 (1991))
701495570	1.05682	0.192923	0.759984	1.08063	0.136351	0.5465	0.736009	0.128587	0.106468	0.241137	0.114171	0.0109071	>At3g02730.1 68410.m00239 thioredoxin, putative similar to SP|P29450 Thioredoxin F-type, chloroplast precursor (TRX-F) {Pisum sativum}; contains Pfam profile: PF00085 Thioredoxin
701549625	1.29657	0.201967	0.113591	1.77216	0.16384	4.30868e-05	1.28192	0.19197	0.126107	0.234937	0.0925182	0.00284619	>At3g55800.1 68410.m05724 sedoheptulose-bisphosphatase precursor
701496312	1.2308	0.169481	0.147918	0.827242	0.138035	0.265764	0.596612	0.108876	0.0176256	0.234789	0.106178	0.00549735	>At4g13770.1 68411.m01933 cytochrome P450 family
701553702	1.38258	0.217215	0.0563855	1.20856	0.137375	0.115521	0.759119	0.119421	0.103267	0.227003	0.0909295	0.00268869	>At3g26450.1 68410.m03021 major latex protein (MLP)-related low similarity to major latex protein {Papaver somniferum}[GI:294060] ; contains Pfam profile PF00407: Pathogenesis-related protein Bet v I family
701495820	1.16401	0.100536	0.101866	2.3364	0.380826	0.00128107	0.580544	0.112292	0.0153254	0.224201	0.104011	0.0051601	>At4g39730.1 68411.m05112 expressed protein
701675176	1.12048	0.121104	0.307989	2.06816	0.767524	0.108848	1.26978	0.109784	0.0214729	0.221138	0.103957	0.00519691	**** No hits found ****
701514308	1.05514	0.152705	0.71047	0.921465	0.127114	0.555337	0.563677	0.102158	0.0101758	0.215927	0.111399	0.0104711	>At3g26460.1 68410.m03022 major latex protein (MLP)-related low similarity to major latex protein {Papaver somniferum}[GI:294060] contains Pfam profile PF00407: Pathogenesis-related protein Bet v I family
701493416	1.55628	0.453915	0.16639	3.08145	0.806012	0.0156482	0.924572	0.208027	0.726033	0.203926	0.152595	0.0219949	>At1g73600.1 68408.m07819 phosphoethanolamine N-methyltransferase -related similar to GI:7407189 from [Spinacia oleracea]
701498615	1.45771	0.138489	0.00175461	1.49391	0.116399	0.000228306	1.28325	0.139093	0.0454157	0.203037	0.10084	0.00484096	>At1g09340.1 68408.m00936 RNA-binding protein -related Identical to gb|Y10557 g5bf gene from Arabidopsis thaliana. ESTs gb|R30578, gb|R90475, gb|T22384, gb|T22425, gb|N64934 and gb|T46767 come from this gene
701675076	1.1947	0.133229	0.132319	2.14565	0.626624	0.036175	1.46863	0.114412	0.000785085	0.194807	0.0995903	0.00474315	>At3g13180.1 68410.m01478 sun protein (fmu protein) -related similar to sun protein GB:P36929 [Escherichia coli]
701499859	1.36536	0.101328	0.00119055	1.2594	0.184879	0.134661	1.27689	0.141443	0.0529833	0.193863	0.0993908	0.00472133	>At1g09340.1 68408.m00936 RNA-binding protein -related Identical to gb|Y10557 g5bf gene from Arabidopsis thaliana. ESTs gb|R30578, gb|R90475, gb|T22384, gb|T22425, gb|N64934 and gb|T46767 come from this gene
701500076	1.37826	0.197523	0.0379119	2.0534	0.507721	0.0369059	0.596416	0.116891	0.0239766	0.188277	0.0985606	0.00466939	>At1g13930.1 68408.m01479 expressed protein
701553594	1.18014	0.185049	0.300784	0.302575	0.0723164	0.000197675	0.629273	0.118115	0.0279507	0.187791	0.0846871	0.00231604	**** No hits found ****
701496632	1.12811	0.162401	0.406396	0.793264	0.182848	0.308238	0.535817	0.135886	0.0263941	0.186035	0.0973104	0.00446506	**** No hits found ****
701496756	1.42571	0.133384	0.00242248	0.819364	0.10756	0.148707	0.726989	0.1014	0.0455787	0.183118	0.105619	0.00954293	>At3g62030.1 68410.m06437 peptidylprolyl isomerase ROC4
701495687	1.33752	0.177854	0.0460269	0.824533	0.129076	0.227514	0.739436	0.126211	0.104351	0.171684	0.0950173	0.00434561	>At4g37930.1 68411.m04880 glycine hydroxymethyltransferase like protein glycine hydroxymethyltransferase -Solanum tuberosum,PID:g438247
701667055	1.2053	0.195915	0.267885	1.76599	0.871539	0.247313	0.998966	0.124901	0.993506	0.162326	0.0782714	0.00190767	>At4g30650.1 68411.m03969 low temperature and salt responsive protein homolog low temperature and salt responsive protein LTI6A - Arabidopsis thaliana,PID:g4039153
701496877	0.747746	0.132557	0.11709	0.482868	0.138146	0.0174224	1.13418	0.121469	0.266102	0.151071	0.0902303	0.00398089	>At1g72930.1 68408.m07738 disease resistance protein (TIR class), putative domain signature TIR exists, suggestive of a disease resistance protein.
701675123	1.15953	0.150056	0.277979	1.93948	0.804674	0.155457	1.14013	0.132743	0.284612	0.141741	0.0881214	0.00386671	>At5g15970.1 68412.m01725 cold-regulated protein COR6.6 (stress-induced protein KIN2) nearly identical to SP|P31169 Stress-induced KIN2 protein (Cold-induced COR6.6 protein) {Arabidopsis thaliana}
701495414	1.25614	0.180404	0.126688	11.6714	3.55304	0.000706033	3.62636	1.73265	0.0780259	0.136637	0.0868668	0.00379658	>At5g52310.1 68412.m05867 low-temperature-induced protein 78 (sp|Q06738)
701932325	1.32753	0.131339	0.0135398	2.5519	0.933978	0.0422778	1.66573	0.155583	0.000610977	0.121142	0.0829284	0.00360863	>At5g15960.1 68412.m01724 stress-induced protein KIN1 identical to SP|P18612 Stress-induced KIN1 protein {Arabidopsis thaliana}
701956533	0.877047	0.18509	0.53059	6.29235	3.16553	0.0121214	3.14082	1.51656	0.103584	0.106613	0.0799122	0.00589111	>At5g52310.1 68412.m05867 low-temperature-induced protein 78 (sp|Q06738)
