# Supplementary material for: Light has a specific role in modulating Arabidopsis gene expression at low temperature
Source: BMC Plant Biol. 2008 Jan 29;8:13. doi: 10.1186/1471-2229-8-13 (PMC2253524; doi:10.1186/1471-2229-8-13)
Supplement: Additional file 8 — Up or Down Regulation of Cold/Dark-Responsive Genes at Least Two-Fold (p-value less than 0.05 at least in one condition) [file 1471-2229-8-13-S8.XLS]

## Sheet: Sheet1
Supplemental File 8. Up or Down Regulation of Cold/Dark Responsive Genes at Least Two-Fold (P-value less than 0.05 at least in one condition)
Up Regulation of Genes
Treatment type ()*	Control			C/L			C/D			8hD
EST	Normalized	StdErr Norm	t-test P-value	Normalized	StdErr Norm	t-test P-value	Normalized	StdErr Norm	t-test P-value	Normalized	StdErr Norm	t-test P-value	Description
701498427	1.04669	0.0946778	0.624758	1.41411	0.113482	0.00246051	5.56868	0.71443	5.72201e-05	6.58836	0.56973	4.03439e-09	>At3g49320.1 68410.m04991 expressed protein various predicted proteins
701495848	1.34406	0.0996823	0.00121313	1.36722	0.256458	0.124352	5.43532	0.421343	1.34686e-09	0.538209	0.561339	0.433737	>At3g17390.1 68410.m02001 s-adenosylmethionine synthetase -related similar to S-ADENOSYLMETHIONINE SYNTHETASE GB:Q96552 from [Catharanthus roseus]
701667393	1.03066	0.11648	0.792245	1.82796	0.931602	0.223932	5.36848	2.2292	0.0314112	1.27029	0.616907	0.61931	>At3g45970.1 68410.m04607 expansin protein family (EXPL1) similar to cim1 induced allergen, Glycine max, EMBL:U03860; expansin-like gene, PMID:11641069, www.bio.psu.edu/expansins
701667021	1.08796	0.135445	0.511209	1.90687	0.255938	0.000297874	5.07689	0.673623	5.08953e-06	1.0808	0.158832	0.607802	>At1g76650.1 68408.m08188 calcium-binding EF-hand family protein similar to regulator of gene silencing calmodulin-related protein GI:12963415 from [Nicotiana tabacum]; contains INTERPRO:IPR002048 calcium-binding EF-hand domain
701668690	0.960868	0.118952	0.74808	1.49061	0.251669	0.0288659	4.74753	1.09981	0.00895859	0.568271	0.626116	0.490008	**** No hits found ****
701503223	1.09073	0.0713142	0.206974	1.93313	0.659352	0.105059	4.43517	0.572635	0.000533608	1.94557	1.93297	0.417904	>At4g02380.1 68411.m00294 late embryogenesis abundant protein family similar to several small proteins (~100 aa) that are induced by heat, auxin, ethylene and wounding such as Phaseolus aureus indole-3-acetic acid induced protein ARG (SW:32292); contains Pfam profile PF03242: Late embryogenesis abundant protein
701553865	1.05279	0.160619	0.741825	0.959535	0.432383	0.920124	4.20049	0.939896	0.00562678	1.52893	2.11103	0.642802	>At1g57990.1 68408.m06024 purine permease-related low similarity to purine permease [Arabidopsis thaliana] GI:7620007; contains Pfam profile PF03151: Domain of unknown function, DUF250
701498676	0.948575	0.110922	0.654834	1.78374	0.180402	8.74419e-05	4.0258	0.404768	2.1073e-07	3.6152	0.694133	7.28513e-05	>At5g64260.1 68412.m07304 phi-1-related protein
701546186	1.02684	0.14089	0.847955	1.62305	0.0951615	2.61151e-06	3.98621	1.01208	0.00110309	0.940332	0.109615	0.606884	>At5g20885.1 68412.m02273 C3HC4-type zinc finger protein family contains Pfam profile: PF00097 zinc finger, C3HC4 type (RING finger)
701553822	1.62861	0.181241	0.000812231	0.975662	0.281739	0.931201	3.88536	1.17213	0.0286906	1.22729	1.69786	0.81851	>At1g72610.1 68408.m07704 germin-like protein (AtGER1) identical to germin-like protein subfamily 3 member 1 SP|P94040; contains Pfam profile: PF01072 Germin family
701550511	0.900479	0.112459	0.410765	1.1774	0.710999	0.750103	3.81392	0.427911	6.96824e-05	1.08622	1.16573	0.916009	>At3g55980.1 68410.m05743 expressed protein zinc finger transcription factor (PEI1), Arabidopsis thaliana, EMBL:AF050463
701496170	0.966136	0.0769209	0.67098	1.88569	0.328063	0.0147546	3.49104	0.542208	0.00666508	1.49844	0.29775	0.0983584	>At3g07650.1 68410.m00832 CONSTANS B-box zinc finger family protein similar to zinc finger protein GB:BAA33206 [Oryza sativa]
701674496	1.03279	0.0873588	0.714099	1.70169	0.221675	0.00114758	3.3989	0.744998	0.0235617	1.01133	0.173428	0.94802	>At2g24240.1 68409.m02622 expressed protein
701557975	0.911094	0.102819	0.450484	1.27667	0.146008	0.0558009	3.39578	0.635185	0.011009	1.12885	0.139648	0.34768	>At4g33420.1 68411.m04317 peroxidase, putative identical to class III peroxidase ATP32 [Arabidopsis thaliana] gi|17530547|gb|AAL40837
701547023	1.07925	0.0898565	0.371053	0.908067	0.55479	0.849664	3.30013	1.10467	0.0564533	35.2452	5.90077	0.000479419	>At3g47340.1 68410.m04769 glutamine-dependent asparagine synthetase
701672355	0.869147	0.0890412	0.196725	0.73478	0.113374	0.0635813	3.14508	0.68813	0.00181755	0.982373	0.472501	0.968837	>At3g06070.1 68410.m00634 expressed protein
701667601	1.20549	0.118904	0.104279	1.28164	0.123058	0.0402305	3.13698	0.830002	0.0147314	1.26313	0.202457	0.190586	>At1g52200.1 68408.m05407 expressed protein
701515278	0.922694	0.067888	0.293154	1.55116	0.11851	7.02967e-05	3.12182	0.400011	0.0032711	1.53819	0.159353	0.00234229	>At2g26290.1 68409.m02861 protein kinase, putative similar to auxin-regulated dual specificity cytosolic kinase [Lycopersicon esculentum] gi|14484938|gb|AAK62821
701498356	1.03808	0.184821	0.836294	1.81513	0.414187	0.0577857	3.11347	0.540844	0.0144446	4.76211	0.282106	7.71838e-10	>At5g54670.1 68412.m06156 kinesin-like protein C (katC)
701553085	0.881559	0.0838714	0.218021	0.874555	0.165872	0.491533	3.06929	0.282317	4.64215e-07	1.56425	0.12841	0.00039143	>At5g11070.1 68412.m01196 expressed protein
701674815	1.12769	0.0968056	0.183903	1.73494	0.504098	0.109509	3.0459	0.454686	0.00516159	5.47411	0.770728	6.45393e-07	>At1g09760.1 68408.m00984 U2 small nuclear ribonucleoprotein A, putative similar to U2 small nuclear ribonucleoprotein A' (U2 snRNP-A') [Arabidopsis thaliana] SWISS-PROT:P43333; supported by cDNA:gi_16649064_gb_AY059902.1_
701667227	1.0043	0.0924892	0.963706	1.11147	0.0937481	0.23567	3.04289	0.266755	1.25795e-05	1.49974	0.207454	0.0203469	>At3g21600.1 68410.m02471 expressed protein similar to senescence-associated protein 12 GB:AAC34857 [Hemerocallis hybrid cultivar]
701500225	1.22502	0.0858626	0.0107915	1.63652	0.390449	0.0882373	3.03274	0.541374	0.000248287	1.53593	0.216517	0.0180008	>At1g27180.1 68408.m03002 disease resistance protein (TIR-NBS-LRR class), putative domain signature TIR-NBS-LRR exists, suggestive of a disease resistance protein.
701498926	1.00965	0.0753019	0.899504	1.41524	0.151988	0.00746696	3.03187	0.862744	0.0332169	1.38108	0.199683	0.0495677	>At3g08760.1 68410.m00916 protein kinase family contains protein kinase domain, Pfam:PF00069
701552954	0.925933	0.0850326	0.422685	1.49789	0.164086	0.00903284	3.03114	0.673108	0.0199274	0.763898	0.114429	0.10088	>At2g38780.1 68409.m04309 expressed protein
701667281	1.31275	0.138413	0.0260757	1.65039	0.601995	0.210499	3.01942	0.312403	2.75672e-06	1.58504	0.633909	0.315633	>At1g27100.1 68408.m02994 expressed protein
701667917	1.11875	0.0838262	0.182781	1.29697	0.575605	0.530666	2.99815	0.498142	0.000421721	1.13066	0.141572	0.347065	>At5g10695.1 68412.m01145 expressed protein
701495725	1.42534	0.236099	0.0734131	1.31242	0.424465	0.407299	2.99739	1.01335	0.0611276	7.85699	3.11709	0.00825753	>At2g33830.1 68409.m05440 auxin-regulated protein
701555483	1.15447	0.121456	0.197567	1.53142	0.162339	0.0015672	2.97175	0.397428	0.00374398	1.32493	0.413043	0.410637	>At1g04430.1 68408.m00392 dehydration-induced protein-related similar to early-responsive to dehydration stress ERD3 protein [Arabidopsis thaliana] GI:15320410; contains Pfam profile PF03141: Putative methyltransferase
701501430	1.05652	0.0831046	0.49528	1.71288	0.251109	0.00471933	2.91925	0.431718	0.000940206	0.84308	0.210506	0.49611	>At2g16500.1 68409.m01703 arginine decarboxylase identical to GP:1590814:U52851
701667357	1.21349	0.262506	0.396562	1.39666	0.28415	0.147121	2.91141	0.588995	0.00308661	0.942239	0.336211	0.868861	>At5g28610.1 68412.m03168 expressed protein
701931975	1.01536	0.119492	0.898159	0.852242	0.121114	0.27363	2.89326	0.683905	0.00227596	0.541754	0.165097	0.085158	>At1g71880.1 68408.m07625 sucrose transporter SUC1 (sucrose-proton symporter) identical to sucrose-proton symporter SUC1 [Arabidopsis thaliana] GI:407094
701547275	1.14055	0.0843918	0.111739	1.62805	0.543672	0.179345	2.69468	0.283583	5.48944e-06	1.03086	0.332708	0.925544	>At3g46620.1 68410.m04689 expressed protein several hypothetical proteins - Arabidopsis thaliana
701499333	1.01148	0.0848727	0.893786	1.63168	0.197795	0.00191066	2.65684	0.240937	1.81352e-05	1.21089	0.153433	0.160833	>At1g72890.1 68408.m07734 disease resistance protein (TIR-NBS class), putative domain signature TIR-NBS exists, suggestive of a disease resistance protein.
701674516	0.938694	0.151457	0.694737	1.62995	0.336562	0.0402911	2.65532	0.26458	3.97909e-06	4.827	0.540747	0.000868951	>At1g35310.1 68408.m03980 Bet v I allergen family similar to Csf-2 [Cucumis sativus][GI:5762258][J Am Soc Hortic Sci 124, 136-139 (1999)] ; contains Pfam profile PF00407: Pathogenesis-related protein Bet v I family
701499032	1.09305	0.0911401	0.303767	1.52969	0.191305	0.00366137	2.6511	0.164804	7.46491e-08	0.832164	0.137206	0.29315	>At1g23950.1 68408.m02732 auxin-regulated protein
701502411	1.02495	0.13979	0.858673	1.65029	0.305897	0.0173706	2.61724	1.23891	0.134861	3.09495	0.401558	3.77962e-06	>At3g57520.1 68410.m05916 glycosyl hydrolase family 36 similar to seed imbibition protein GB:AAA32975 GI:167100 from [Hordeum vulgare]
701558113	0.973912	0.11725	0.827513	0.719379	0.202789	0.246864	2.57168	0.290806	0.00237712	3.02932	3.497	0.261772	>At1g03870.1 68408.m00332 fasciclin-like arabinogalactan-protein (FLA9) identical to gi_13377784_gb_AAK20861
701558239	0.917997	0.216257	0.718751	1.35856	0.441192	0.353564	2.56024	0.621952	0.0420842	7.07512	1.51099	0.000218768	>At3g16240.1 68410.m01845 delta tonoplast integral protein (delta-TIP) identical to delta tonoplast integral protein (delta-TIP) GB:U39485 [Arabidopsis thaliana] (Plant Cell 8 (4), 587-599 (1996))
701546130	1.12529	0.111054	0.25045	1.44491	0.147787	0.0061138	2.55751	0.339217	0.00214826	1.43479	0.372446	0.243349	>At4g19200.1 68411.m02586 glycine/proline-rich protein similar to glycine/proline-rich protein GPRP [Arabidopsis thaliana] gi|1465364|emb|CAA59059
701496992	1.13222	0.147748	0.362414	1.30291	0.156387	0.0451453	2.55046	0.279361	3.51671e-06	1.48111	0.235576	0.033016	>At3g03990.1 68410.m00387 esterase/lipase/thioesterase family low similarity to 3-oxoadipate enol-lactone hydrolase [Pseudomonas sp. B13] GI:17736948, esterase V [Pseudomonas sp.] GI:402521; contains Interpro entry IPR000379
701668236	0.917622	0.120001	0.518997	1.27801	0.19049	0.122326	2.5359	0.469576	0.00858562	1.67081	0.221818	0.0119709	>At4g16500.1 68411.m02272 cysteine proteinase inhibitor like protein
701502676	1.0329	0.0848461	0.697326	1.33247	0.121552	0.00994519	2.51988	0.588577	0.0269479	1.17961	0.189646	0.343081	>At1g78240.1 68408.m08365 dehydration-induced protein-related similar to early-responsive to dehydration stress ERD3 protein [Arabidopsis thaliana] GI:15320410; contains Pfam profile PF03141: Putative methyltransferase
701956638	1.14303	0.0973264	0.139783	1.97546	0.214075	8.29692e-05	2.50633	0.452032	0.0228334	1.04411	0.200569	0.824716	>At1g59830.1 68408.m06176 serine/threonine protein phosphatase PP2A similar to serine/threonine protein phosphatase type 2A GI:3986750 from [Hevea brasiliensis]
701502660	0.961413	0.0882622	0.673244	1.31111	0.246039	0.180425	2.50296	0.238514	0.000297222	0.958105	0.17572	0.8165	>At3g14350.1 68410.m01627 leucine-rich repeat transmembrane protein kinase, putative similar to leucine-rich repeat transmembrane protein kinase 1 GB:AAC27894 from [Zea mays]
701514726	1.55264	0.169718	0.00154712	0.492207	0.105963	0.00491466	2.48734	0.83494	0.0883909	0.809846	0.213444	0.422851	>At3g62550.1 68410.m06493 expressed protein ER6 protein - Lycopersicon esculentum, EMBL:AF096262
701557069	0.999699	0.0893279	0.997342	0.926717	0.123465	0.571867	2.47389	0.417577	0.0156083	1.48505	0.153152	0.00381903	>At4g25040.1 68411.m03274 expressed integral membrane protein common family This family of plant proteins contains a domain that may have a catalytic activity. It has a conserved arginine and aspartate that could form an active site. These proteins are predicted to contain 3 or 4 transmembrane helices;
701498487	0.865739	0.0780696	0.133013	1.72015	0.3465	0.0455639	2.47277	0.303037	3.81222e-05	1.84986	0.239341	0.00193702	>At1g80860.1 68408.m08683 expressed protein
701515702	1.03091	0.0627158	0.619286	0.805332	0.0873416	0.0533816	2.454	0.3909	0.000827171	1.4533	0.107939	7.90114e-05	>At3g47800.1 68410.m04822 aldose 1-epimerase family similar to ALDOSE 1-EPIMERASE PRECURSOR GB:P05149 [SP|P05149] from [Acinetobacter calcoaceticus]; contains Pfam profile PF01263 Aldose 1-epimerase
701494905	1.02591	0.0785823	0.744646	1.63389	0.324759	0.040359	2.43797	0.17157	6.85625e-08	0.948513	0.260282	0.846649	**** No hits found ****
701548652	1.91464	0.217364	8.55269e-05	1.54689	0.180918	0.00187014	2.43425	0.41114	0.00792747	2.76161	1.43709	0.136162	>At5g53300.1 68412.m07967 ubiquitin-conjugating enzyme 10 (UBC10) E2; identical to gi:297877, SP:P35133
701667156	1.15457	0.11536	0.171958	0.909977	0.123318	0.49564	2.40851	0.125862	4.08191e-08	0.688129	0.120742	0.0546579	>At1g76680.1 68408.m08191 12-oxophytodienoate reductase (OPR1) identical to 12-oxophytodienoate reductase OPR1 GB:AAC78440 [Arabidopsis thaliana]
701671012	0.908271	0.0826505	0.317544	1.63106	0.213989	0.00353225	2.40749	0.335361	0.00852119	0.915646	0.146381	0.598639	>At3g62690.1 68410.m06507 RING-H2 zinc finger protein ATL5
701547106	0.89712	0.085958	0.275186	1.31988	0.204922	0.0949174	2.38991	0.266753	0.000529587	1.47922	0.14347	0.00478031	>At3g59350.1 68410.m06116 serine/threonine protein kinase, putative similar to Pto kinase interactor 1 (Pti1)[Lycopersicon esculentum] gi|3668069|gb|AAC61805
701555793	1.69103	0.229671	0.00197068	1.53593	0.251501	0.0340801	2.37759	0.222881	2.00529e-06	1.31856	0.861602	0.641747	>At3g14420.1 68410.m06767 glycolate oxidase -related similar to glycolate oxidase GB:U91509 [Arabidopsis thaliana]
701546588	0.937237	0.086677	0.499741	0.791629	0.104554	0.109649	2.34339	0.306293	0.00587821	3.32314	0.602307	0.0102131	**** No hits found ****
701554471	1.10039	0.138285	0.454473	1.63853	0.198824	0.00116551	2.34301	0.311036	0.00331558	0.832125	0.416727	0.697785	>At1g29670.1 68408.m03284 GDSL-motif lipase/hydrolase protein similar to family II lipase EXL1 GI:15054382 from [Arabidopsis thaliana]; contains Pfam profile: PF00657 Lipase/Acylhydrolase with GDSL-like motif
701665193	0.773832	0.375533	0.566841	1.31938	0.0773139	0.000475283	2.34089	0.193094	2.65657e-06	0.664493	0.348068	0.422263	>At1g72520.1 68408.m07694 lipoxygenase (LOX), putative similar to lipoxygenase gi:1495804 [Solanum tuberosum], gi:1654140 [Lycopersicon esculentum], GB:CAB56692 [Arabidopsis thaliana]
701551672	1.01147	0.104995	0.913427	0.893711	0.0937131	0.299961	2.3184	0.244533	2.13092e-05	0.845036	0.124776	0.276431	>At1g18210.1 68408.m09163 calcium-binding protein, putative similar to SP|Q9M7R0 Calcium-binding allergen Ole e 8 (PCA18/PCA23) {Olea europaea}; contains INTERPRO:IPR002048 calcium-binding EF-hand domain
701672031	1.02994	0.195718	0.875604	0.524139	0.106184	0.0078286	2.27271	0.567133	0.0438683	0.815157	0.135137	0.240177	>At3g62550.1 68410.m06493 expressed protein ER6 protein - Lycopersicon esculentum, EMBL:AF096262
701493875	1.06199	0.0623324	0.314092	1.91234	0.167701	7.21196e-06	2.26598	0.577309	0.0675801	0.901108	0.117707	0.430686	>At1g27200.1 68408.m03004 expressed protein
701496158	0.963204	0.0750645	0.637128	1.18038	0.137823	0.175616	2.23419	0.174741	1.732e-05	0.817543	0.154293	0.301855	>At5g05890.1 68412.m00603 glucuronosyl transferase-related protein
701495849	1.11274	0.0932758	0.211163	0.565101	0.10829	0.0119976	2.22834	0.408227	0.0312903	8.73957	3.33788	0.00998419	>At3g59940.1 68410.m06183 Kelch repeat containing F-box protein family contains Pfam profiles PF01344: Kelch motif, PF00646: F-box domain
701555956	1.16319	0.111508	0.142654	1.35999	0.171541	0.0453933	2.22452	0.273155	0.00310221	1.06756	0.420498	0.86718	>At5g07200.1 68412.m00759 gibberellin 20-oxidase identical to GI:1109699
701549284	1.99834	0.400604	0.00404294	1.85309	0.476452	0.0689831	2.2155	0.149908	8.90585e-07	1.62459	1.49572	0.526432	>At3g09390.1 68410.m01001 metallothionein-related protein similar to metallothionein GB:JQ2128 [Glycine max]
701493691	1.18546	0.100287	0.0656633	1.24892	0.254356	0.279049	2.21138	0.398743	0.0135468	0.383506	0.481819	0.282424	>At2g22500.1 68409.m02420 mitochondrial carrier protein family contains Pfam profile: PF00153 mitochondrial carrier protein
701546744	1.06347	0.0875636	0.469166	1.62177	0.211743	0.00452544	2.18498	0.193286	0.000300135	0.945985	0.182136	0.773485	>At5g58900.1 68412.m06677 I-box binding factor - like protein I-box binding factor, Lycopersicon esculentum, EMBL:LES243339
701496718	1.19969	0.104429	0.0568029	1.34045	0.190674	0.070772	2.16801	0.352649	0.000908933	0.573167	0.381913	0.34954	>At3g08580.1 68410.m06681 mitochondrial ADP,ATP carrier protein 1 identical to SWISS-PROT:P31167 ADP,ATP carrier protein 1 (Adenine nucleotide translocator 1) [Arabidopsis thaliana]
701675596	1.0705	0.096176	0.458446	1.57048	0.123074	8.54021e-05	2.14752	0.246575	8.63682e-05	1.05024	0.167929	0.761893	>At1g16840.1 68408.m09169 expressed protein
701496235	1.04692	0.074946	0.531852	1.21029	0.122728	0.0864438	2.14093	0.256068	0.000356277	0.707894	0.139053	0.104071	>At2g03480.1 68409.m00273 dehydration-induced protein-related similar to early-responsive to dehydration stress ERD3 protein [Arabidopsis thaliana] GI:15320410; contains Pfam profile PF03141: Putative methyltransferase; non-consensus GA donor site at exon 4
701502472	1.04796	0.0844756	0.5716	1.37587	0.119275	0.00597245	2.13488	0.369113	0.0115852	1.29676	0.221946	0.155345	**** No hits found ****
701495554	1.08367	0.0998345	0.399739	1.72102	0.209136	0.00166051	2.13231	0.949334	0.183334	0.380095	0.132104	0.0131709	>At2g03340.1 68409.m00259 WRKY family transcription factor contains Pfam profile: PF03106 WRKY DNA -binding domain
701495391	0.888303	0.0721576	0.167917	1.06984	0.231706	0.75605	2.12139	0.685796	0.119766	2.34814	0.317888	0.000126643	>At1g25400.1 68408.m02855 expressed protein similar to unknown protein GI:6714347 from [Arabidopsis thaliana]
701502551	1.19274	0.148674	0.174807	1.65701	0.378992	0.037809	2.11886	0.635428	0.0868065	5.93699	1.47083	0.00477036	>At5g44260.1 68412.m04882 expressed protein similar to unknown protein (gb AAD10689.1)
701558495	1.09037	0.0846038	0.283915	1.64087	0.420687	0.0931803	2.11265	0.491017	0.0584534	5.21826	0.919192	3.88009e-06	>At3g61260.1 68410.m06332 DNA-binding protein -related DNA-binding protein (dbp) - Arabidopsis thaliana, EMBL:ATDNABP
701498541	0.802056	0.101066	0.105806	0.792024	0.154339	0.238639	2.10945	0.136504	3.75685e-07	1.224	0.285411	0.410256	>At1g23410.1 68408.m02652 ubiquitin extension protein/40S ribosomal protein S27A (RPS27aA) similar to ubiquitin extension protein (UBQ5) GB:AAA32906 GI:166934 from (Arabidopsis thaliana)
701555144	1.04819	0.085201	0.572902	1.21653	0.310283	0.445537	2.1054	0.344228	0.0251639	1.05518	0.487165	0.904238	>At1g70090.1 68408.m07397 glycosyltransferase family 8 contains Pfam profile: PF01501 glycosyl transferase family 8
701548035	1.17705	0.114918	0.122819	1.29053	0.096398	0.00495368	2.08998	0.621024	0.0809946	4.2221	1.03972	0.0186078	>At1g73530.1 68408.m07810 RNA recognition motif (RRM) - containing protein low similarity to SP|Q03251 Glycine-rich RNA-binding protein 8 (CCR1 protein) {Arabidopsis thaliana}; contains InterPro entry IPR000504: RNA-binding region RNP-1 (RNA recognition motif) (RRM)
701514504	1.38599	0.113438	0.0011778	1.76814	0.220621	0.000384163	2.0893	0.447205	0.0470253	0.367379	0.125606	0.0114879	>At2g26080.1 68409.m02838 glycine dehydrogenase [decarboxylating] (glycine decarboxylase/glycine cleavage system P-protein), putative strong similarity to SP|P26969 Glycine dehydrogenase [decarboxylating], mitochondrial precursor (EC 1.4.4.2) {Pisum sativum}; contains Pfam profile PF02347: Glycine cleavage system P-protein
GAPDH	1.43517	0.0862206	5.97068e-08	1.64882	0.164408	4.45541e-05	2.0749	0.179927	3.84496e-08	0.894333	0.339275	0.740589	Control positive: Housekeeping gene
701498952	0.961774	0.0866286	0.670438	1.41646	0.33219	0.168239	2.05181	0.303081	0.00628446	1.98565	0.618507	0.0691973	>At1g61740.1 68408.m06384 expressed protein similar to hypothetical protein GI:4079632 from [Arabidopsis thaliana]
701668810	1.12053	0.0922894	0.201669	1.21156	0.344449	0.500487	2.04009	0.303632	0.015047	0.670254	0.299089	0.368478	>At1g28370.1 68408.m03161 ethylene responsive element binding factor 11, putative (EREBP11)(ERF11) Similar to ERF domain protein 11 (AtERF11) GI:15207789 from [Arabidopsis thaliana]
701558042	1.07482	0.112391	0.501415	1.54869	0.225335	0.0231918	2.03649	0.221917	0.000308777	1.26825	0.688725	0.640118	>At3g52470.1 68410.m05344 harpin-induced protein 1 family (HIN1) similar to harpin-induced protein hin1 ( GI:1619321) [Nicotiana tabacum]
701667746	0.968453	0.0763617	0.691131	1.27043	0.131434	0.0414786	2.03373	0.272468	0.00176606	0.854827	0.150241	0.38524	>At5g15400.1 68412.m01666 ubiquitin-fusion degradation protein-related ubiquitin-fusion degradation protein - Homo sapiens, EMBL:AF043117
701557985	1.41107	0.256197	0.112917	0.719805	0.0975222	0.0330882	2.02021	0.486288	0.0749056	3.82417	0.812105	0.000419946	>At4g28240.1 68411.m03686 wound induced protein -related wound-induced protein - tomato (fragment), PIR2:S19773
701664920	1.08339	0.0970873	0.388816	1.17239	0.111246	0.122425	2.01837	0.159826	9.88529e-06	1.01438	0.312679	0.963451	>At5g56170.1 68412.m06342 expressed protein contains similarity to GPI-anchored protein
701670768	1.00977	0.12197	0.936522	0.927531	0.188066	0.711225	2.00422	0.535772	0.0940066	1.83854	0.21334	0.00304959	>At4g36670.1 68411.m04731 mannitol transporter, putative similar to mannitol transporter [Apium graveolens var. dulce] GI:12004316; contains Pfam profile PF00083: major facilitator superfamily protein
701669814	1.71312	0.298592	0.0187154	1.77423	0.304341	0.0216795	2.00128	0.206396	9.80461e-05	3.01686	0.972828	0.060856	**** No hits found ****
Down Regulation of Genes
Treatment type ()*	Control			C/L			C/D			8hD
EST	Normalized	StdErr Norm	t-test P-value	Normalized	StdErr Norm	t-test P-value	Normalized	StdErr Norm	t-test P-value	Normalized	StdErr Norm	t-test P-value	Description
701547250	1.23803	0.213982	0.260539	0.806811	0.0982863	0.0990588	0.495166	0.0876474	0.00479922	0.357607	0.134653	0.0303844	>At5g08280.1 68412.m00907 hydroxymethylbilane synthase (porphobilinogen deaminase, chloroplast) (pre-uroporphyrinogen synthase) identical to SP|Q43316
701546361	1.27505	0.116423	0.0199195	0.767745	0.187337	0.305351	0.491526	0.0954554	0.00330901	0.318615	0.0945189	0.00270564	>At5g14200.1 68412.m01532 3-isopropylmalate dehydrogenase, chloroplast, putative strong similarity to SP|P29102 3-isopropylmalate dehydrogenase, chloroplast precursor {Brassica napus}
701558156	1.05828	0.139857	0.672138	1.2389	0.165184	0.123036	0.490608	0.125166	0.0140538	0.887535	0.19433	0.586711	>At1g05620.1 68408.m00532 expressed protein
701550833	1.44588	0.177734	0.0101953	0.548959	0.0961904	0.00549954	0.483954	0.104089	0.0175258	0.811201	0.12625	0.229482	>At5g11060.1 68412.m01195 HOMEOBOX PROTEIN KNOTTED-1 LIKE 4 (KNAT4)
701956677	1.34384	0.178033	0.0425073	1.58467	0.224158	0.00612997	0.483548	0.12121	0.0142825	0.693512	0.206907	0.224921	>At2g38540.1 68409.m04285 nonspecific lipid transfer protein 1 (LTP 1) identical to SP|Q42589
701499084	1.00391	0.0869663	0.964582	0.522072	0.11507	0.00945499	0.483341	0.160645	0.0543005	2.62054	0.443651	0.00213128	**** No hits found ****
701498568	1.34501	0.135055	0.0103619	0.675231	0.121727	0.0425258	0.480071	0.099935	0.00543752	0.241867	0.115388	0.011323	>At1g11840.1 68408.m08761 glyoxalase I, putative (lactoylglutathione lyase) highly similar to putative lactoylglutathione lyase SP:Q39366 from [Brassica oleracea]
701551359	1.30595	0.304082	0.251423	1.36347	0.278074	0.135507	0.479326	0.127915	0.0185726	0.645657	0.134291	0.0581879	>At1g03130.1 68408.m00259 photosystem I reaction center subunit II precursor -related Strong similarity to gb|X14017 from Spinacia oleracea. ESTs gb|R30423, gb|T42998, gb|Z18178, gb|T14133, gb|N65521, gb|T42498, gb|T41918, gb|N38024, gb|R65109, gb|T43849, gb|AA394388, gb|T20925 and
701548837	0.890148	0.124801	0.414129	0.766326	0.105124	0.0716174	0.474378	0.0813642	0.00161991	0.600002	0.132778	0.0405755	>At1g48480.1 68408.m04965 leucine-rich repeat transmembrane protein kinase, putative contains similarity to many predicted protein kinases
701495739	1.02123	0.108569	0.84661	0.611934	0.128826	0.0353646	0.473602	0.106451	0.00673872	2.11349	0.368032	0.00573937	**** No hits found ****
701669026	1.53469	0.15312	0.000602528	0.676716	0.135508	0.0653515	0.46898	0.0992753	0.00358861	0.887623	0.74389	0.860233	>At5g23230.1 68412.m02492 isochorismatase hydrolase family low similarity to SP|P45743 Isochorismatase (EC 3.3.2.1) (2,3 dihydro-2,3 dihydroxybenzoate synthase) (Superoxide-inducible protein 1) (SOI1) {Bacillus subtilis}; contains Pfam profile PF00857: isochorismatase family protein
701502610	0.801301	0.111673	0.133196	0.557833	0.0977618	0.00499076	0.465206	0.202928	0.108819	0.451088	0.192567	0.0911405	>At3g16420.1 68410.m06778 myrosinase binding protein, putative similar to myrosinase binding protein [Brassica napus] GI:1711296; contains Pfam profile: PF01419 jacalin-like lectin domain
701556378	0.911146	0.0886162	0.349664	0.863505	0.142651	0.381588	0.463189	0.0969778	0.00426684	0.608109	0.202007	0.1509	>At3g46970.1 68410.m04728 starch phosphorylase, putative similar to alpha-glucan phosphorylase, H isozyme SP:P32811 from [Solanum tuberosum]
701670080	1.31333	0.243742	0.192679	0.65853	0.0811383	0.00632008	0.433966	0.0779362	0.00103298	0.684818	0.11419	0.0457252	>At3g18490.1 68410.m02121 chloroplast nucleoid DNA-binding protein -related similar to GB:BAA22813 from [Nicotiana tabacum] (Plant Cell 9 (9), 1673-1682 (1997)), contains Pfam profile: PF00026 Eukaryotic aspartyl protease
701672365	1.0288	0.104017	0.783844	0.794751	0.113017	0.150575	0.429725	0.0794618	0.00225708	0.356402	0.104733	0.00474801	>At1g63010.1 68408.m06527 expressed protein
701547940	1.22714	0.301551	0.426913	0.88676	0.191647	0.571936	0.426547	0.0837203	0.00157165	0.341453	0.124007	0.00831122	**** No hits found ****
701496906	0.954368	0.113405	0.70067	0.50215	0.109265	0.0107278	0.420455	0.096842	0.00359224	5.04981	1.44433	0.0168564	>At2g18050.1 68409.m01892 histone H1
701495275	1.1358	0.0933444	0.149867	0.551401	0.0928241	0.00458744	0.401139	0.0956383	0.00317119	0.785159	0.156848	0.244289	>At3g10410.1 68410.m01127 serine carboxypeptidase III, putative similar to serine carboxypeptidase III from Oryza sativa SP|P37891, Matricaria chamomilla GI:6960455, Hordeum vulgare SP|P21529, Triticum aestivum SP|P11515; contains Pfam profile PF0450 serine carboxypeptidase
701670324	0.920896	0.19046	0.691219	0.787492	0.461612	0.634951	0.396416	0.127447	0.0268168	0.11883	0.070367	0.00184599	>At4g08870.1 68411.m01314 arginase -related similar to arginases (Pfam: PF00491, Score=353.2, E=1.4e-119, N=1)
701516913	0.792957	0.0895916	0.0597192	0.678857	0.104766	0.0246319	0.396059	0.0853985	0.00162449	0.524973	0.10707	0.00992099	>At3g50500.1 68410.m05119 protein kinase, putative similar to abscisic acid-activated protein kinase [Vicia faba] gi|6739629|gb|AAF27340
701496131	1.22009	0.115032	0.0547031	0.567497	0.106355	0.00837546	0.393783	0.101406	0.00428563	0.73172	0.141747	0.13202	>At5g26570.1 68412.m02877 expressed protein pyruvate water dikinase, Archaeoglobus fulgidus, PIR:F69338
701551824	1.61713	0.129241	5.73791e-05	0.727414	0.110154	0.0527727	0.375508	0.0851311	0.00153238	0.163395	0.0790527	0.00198428	>At1g20020.1 68408.m02261 ferredoxin--NADP(+) reductase (adrenodoxin reductase), putative strong similarity to Ferredoxin--NADP reductase, chloroplast precursor (EC 1.18.1.2) (FNR) from {Pisum sativum} SP|P10933, {Mesembryanthemum crystallinum} SP|P41343, {Spinacia oleracea} SP|P00455, [Capsicum annuum] GI:6899972
701502554	1.41862	0.18796	0.0184943	0.605231	0.118159	0.0205597	0.365125	0.0958881	0.00299957	0.42803	0.142256	0.0225773	>At1g06460.1 68408.m00622 heat shock protein family contains Pfam profile: PF00011 Hsp20/alpha crystallin family
701550183	1.27535	0.113696	0.0250684	0.518185	0.0806286	0.00253005	0.34489	0.0709322	0.000471868	3.30608	0.547099	0.00175753	>At1g06760.1 68408.m00653 histone H1, putative similar to histone H1-1 GB:CAA44312 GI:16314 from [Arabidopsis thaliana]
701553043	1.01084	0.0719966	0.882052	0.892393	0.11361	0.380158	0.339156	0.0726665	0.000553629	0.464543	0.102146	0.00567425	>At1g32750.1 68408.m03657 HAC13 protein annotation temporarily based on supporting cDNA gi|21105766|gb|AF510669.1|
701555380	0.972064	0.0700062	0.69945	1.06362	0.101441	0.525524	0.306623	0.12912	0.0203104	0.485851	0.147199	0.0405452	>At1g36310.1 68408.m04111 expressed protein
701670961	1.45942	0.15683	0.0032177	0.73355	0.138969	0.13248	0.284325	0.0792548	0.00103149	0.448134	0.108094	0.00709231	>At1g06460.1 68408.m00622 heat shock protein family contains Pfam profile: PF00011 Hsp20/alpha crystallin family
701556714	0.784981	0.21695	0.387069	0.813024	0.0865839	0.077731	0.214745	0.117537	0.0131393	0.286771	0.304486	0.159026	>At5g53200.1 68412.m05978 myb family transcription factor contains Pfam profile: PF00249 myb-like DNA-binding domain
701553896	1.43946	0.125299	0.001197	0.7212	0.146432	0.137332	0.153842	0.0630952	0.000669732	0.257056	0.0924265	0.00263728	>At3g18080.1 68410.m02073 glycosyl hydrolase family 1 similar to beta-glucosidase BGQ60 precursor GB:A57512 [Hordeum vulgare]
