# Supplementary material for: Light has a specific role in modulating Arabidopsis gene expression at low temperature
Source: BMC Plant Biol. 2008 Jan 29;8:13. doi: 10.1186/1471-2229-8-13 (PMC2253524; doi:10.1186/1471-2229-8-13)
Supplement: Additional file 9 — Up or Down Regulation of Cold/Dark and 8 h Dark-Responsive Genes at Least Two-Fold (p-value less than 0.05 at least in condition) [file 1471-2229-8-13-S9.XLS]

## Sheet: Sheet1
Supplemental File 9. Up or Down Regulation of Cold/Dark and 8h Dark-Responsive Genes at Least Two-Fold (P-value less than 0.05 at least in condition)
Up Regulation of Genes
Treatment type ()*	Control			C/L			C/D			8hD
EST	Normalized	StdErr Norm	t-test P-value	Normalized	StdErr Norm	t-test P-value	Normalized	StdErr Norm	t-test P-value	Normalized	StdErr Norm	t-test P-value	Description
701546075	1.28626	0.252716	0.260641	2.40855	1.2146	0.116538	11.957	1.33443	0.000218383	11.4206	0.663397	7.97861e-06	>At3g15450.1 68410.m01758 expressed protein very similar to unknown protein GB:AAC39468 from [Arabidopsis thaliana]
701667356	0.975676	0.364958	0.944877	4.75875	1.97301	0.0164487	10.014	1.17075	0.000299983	6.56086	1.20893	0.00246204	**** No hits found ****
701498367	1.46385	0.187362	0.0123977	3.17061	2.34929	0.117029	9.06412	1.83327	0.00215806	16.7156	6.28263	0.00861775	>At4g30270.1 68411.m03928 xyloglucan endotransglycosylase (meri5B) identical to endo-xyloglucan transferase gi:944810 and contains similarity to SEN4 gi:3158374 from [Arabidopsis thaliana]
701498472	0.920226	0.271289	0.776165	3.57226	1.87223	0.0543694	7.19021	1.63455	0.00365717	4.66261	0.772794	1.33687e-05	>At5g20230.1 68412.m02205 plastocyanin-like domain containing protein
701498427	1.04669	0.0946778	0.624758	1.41411	0.113482	0.00246051	5.56868	0.71443	5.72201e-05	6.58836	0.56973	4.03439e-09	>At3g49320.1 68410.m04991 expressed protein various predicted proteins
701666832	1.06616	0.16527	0.689664	2.12799	0.225946	0.000182446	5.38804	0.540945	0.000403294	4.39186	0.446506	4.62359e-05	>At2g41780.1 68409.m04672 expressed protein
701499107	1.07022	0.0749086	0.349151	3.43965	0.540329	1.92305e-05	5.17336	0.307148	4.96752e-10	4.79557	1.01385	0.00184591	>At5g09440.1 68412.m01009 expressed protein phi-1 - Nicotiana tabacum, EMBL:AB018441
701500731	1.08258	0.0806301	0.305148	3.72693	0.897261	0.00284224	4.65867	0.958034	0.00559218	3.38999	0.385935	3.6829e-06	>At3g61060.1 68410.m06312 F-box protein (lectin-related) low similarity to PP2 lectin polypeptide [Cucurbita maxima] GI:410437; contains Pfam profile PF00646: F-box domain
701496380	1.12886	0.0719085	0.0802527	6.00366	1.29647	0.00161312	4.43662	0.875362	0.00664063	2.17799	0.271727	0.000116216	>At4g33980.1 68411.m04385 expressed protein
701496390	1.0554	0.0838082	0.509921	3.97525	0.630851	3.98351e-05	4.39495	1.52653	0.0268219	2.10225	0.273954	0.000268337	>At4g33980.1 68411.m04385 expressed protein
701497191	1.31732	0.152517	0.0502312	6.52131	3.81602	0.0235366	4.38888	1.29406	0.0262145	2.01371	0.216667	0.00010378	>At5g60680.1 68412.m06890 expressed protein predicted proteins, Arabidopsis thaliana
701500035	1.42008	0.241081	0.094618	5.12082	0.970182	1.5611e-05	4.14365	0.690519	0.00172508	4.35045	0.488413	3.3644e-07	>At5g57660.1 68412.m06522 CONSTANS B-box zinc finger family protein contains Pfam domain, PF00643: B-box zinc finger
701498676	0.948575	0.110922	0.654834	1.78374	0.180402	8.74419e-05	4.0258	0.404768	2.1073e-07	3.6152	0.694133	7.28513e-05	>At5g64260.1 68412.m07304 phi-1-related protein
701665269	1.01867	0.0918572	0.841346	7.36761	0.680896	5.10961e-11	3.98803	0.859378	0.011021	2.79548	0.570919	0.0210259	>At1g76590.1 68408.m08181 expressed protein
701517009	1.10318	0.089913	0.25309	4.16016	0.445258	1.32137e-08	3.98069	0.687546	0.00281573	2.36004	0.152927	3.20602e-07	>At5g47560.1 68412.m05293 sodium/dicarboxylate cotransporter, putative similar to SWISS-PROT:Q13183 renal sodium/dicarboxylate cotransporter [Human]{Homo sapiens}
701548833	1.34291	0.116	0.00490725	6.40357	1.40353	0.000572609	3.79576	1.1694	0.0391662	2.4785	0.391569	0.00089605	>At4g35090.1 68411.m04533 catalase 2 identical to catalase 2 SP:P25819, GI:17865693 from [Arabidopsis thaliana]
701500390	1.38865	0.172898	0.0427504	4.44384	0.741355	1.77989e-07	3.74851	0.792287	0.013286	3.21541	0.526074	4.6698e-05	>At1g21880.1 68408.m02475 expressed protein contains Pfam profile:PF01476 Putative peptidoglycan binding domain (2 copies)
701673335	1.04054	0.0774327	0.60248	2.77205	0.331756	9.59049e-07	3.42605	0.518046	0.000618661	2.20038	0.3091	0.00533683	>At4g12040.1 68411.m05233 expressed protein zinc finger protein ZNF216 - Mus musculus, PID:g3643807
701498356	1.03808	0.184821	0.836294	1.81513	0.414187	0.0577857	3.11347	0.540844	0.0144446	4.76211	0.282106	7.71838e-10	>At5g54670.1 68412.m06156 kinesin-like protein C (katC)
701674815	1.12769	0.0968056	0.183903	1.73494	0.504098	0.109509	3.0459	0.454686	0.00516159	5.47411	0.770728	6.45393e-07	>At1g09760.1 68408.m00984 U2 small nuclear ribonucleoprotein A, putative similar to U2 small nuclear ribonucleoprotein A' (U2 snRNP-A') [Arabidopsis thaliana] SWISS-PROT:P43333; supported by cDNA:gi_16649064_gb_AY059902.1_
701674516	0.938694	0.151457	0.694737	1.62995	0.336562	0.0402911	2.65532	0.26458	3.97909e-06	4.827	0.540747	0.000868951	>At1g35310.1 68408.m03980 Bet v I allergen family similar to Csf-2 [Cucumis sativus][GI:5762258][J Am Soc Hortic Sci 124, 136-139 (1999)] ; contains Pfam profile PF00407: Pathogenesis-related protein Bet v I family
701502411	1.02495	0.13979	0.858673	1.65029	0.305897	0.0173706	2.61724	1.23891	0.134861	3.09495	0.401558	3.77962e-06	>At3g57520.1 68410.m05916 glycosyl hydrolase family 36 similar to seed imbibition protein GB:AAA32975 GI:167100 from [Hordeum vulgare]
701548652	1.91464	0.217364	8.55269e-05	1.54689	0.180918	0.00187014	2.43425	0.41114	0.00792747	2.76161	1.43709	0.136162	>At5g53300.1 68412.m07967 ubiquitin-conjugating enzyme 10 (UBC10) E2; identical to gi:297877, SP:P35133
701546588	0.937237	0.086677	0.499741	0.791629	0.104554	0.109649	2.34339	0.306293	0.00587821	3.32314	0.602307	0.0102131	**** No hits found ****
701495849	1.11274	0.0932758	0.211163	0.565101	0.10829	0.0119976	2.22834	0.408227	0.0312903	8.73957	3.33788	0.00998419	>At3g59940.1 68410.m06183 Kelch repeat containing F-box protein family contains Pfam profiles PF01344: Kelch motif, PF00646: F-box domain
701496381	1.12509	0.0878349	0.1497	2.17391	0.363014	0.00755252	2.21762	0.38432	0.0090324	4.54295	0.818689	5.73661e-05	>At1g12440.1 68408.m09104 expressed protein
701548274	1.36795	0.193274	0.0499587	2.48845	0.323592	3.48152e-06	2.15368	0.546875	0.0655903	5.64533	1.93923	0.0243977	>At3g61260.1 68410.m06332 DNA-binding protein -related DNA-binding protein (dbp) - Arabidopsis thaliana, EMBL:ATDNABP
701548035	1.17705	0.114918	0.122819	1.29053	0.096398	0.00495368	2.08998	0.621024	0.0809946	4.2221	1.03972	0.0186078	>At1g73530.1 68408.m07810 RNA recognition motif (RRM) - containing protein low similarity to SP|Q03251 Glycine-rich RNA-binding protein 8 (CCR1 protein) {Arabidopsis thaliana}; contains InterPro entry IPR000504: RNA-binding region RNP-1 (RNA recognition motif) (RRM)
701493406	1.0674	0.0943738	0.473192	2.67235	0.269974	1.46685e-06	2.03193	0.238816	7.95797e-05	2.9253	0.371296	1.28698e-05	>At4g25500.1 68411.m03344 arginine/serine-rich splicing factor RSp40 contains EST gb:T45156, H3766800
701669814	1.71312	0.298592	0.0187154	1.77423	0.304341	0.0216795	2.00128	0.206396	9.80461e-05	3.01686	0.972828	0.060856	**** No hits found ****
Down Regulation of Genes
Treatment type ()*	Control			C/L			C/D			8hD
EST	Normalized	StdErr Norm	t-test P-value	Normalized	StdErr Norm	t-test P-value	Normalized	StdErr Norm	t-test P-value	Normalized	StdErr Norm	t-test P-value	Description
701547250	1.23803	0.213982	0.260539	0.806811	0.0982863	0.0990588	0.495166	0.0876474	0.00479922	0.357607	0.134653	0.0303844	>At5g08280.1 68412.m00907 hydroxymethylbilane synthase (porphobilinogen deaminase, chloroplast) (pre-uroporphyrinogen synthase) identical to SP|Q43316
701546361	1.27505	0.116423	0.0199195	0.767745	0.187337	0.305351	0.491526	0.0954554	0.00330901	0.318615	0.0945189	0.00270564	>At5g14200.1 68412.m01532 3-isopropylmalate dehydrogenase, chloroplast, putative strong similarity to SP|P29102 3-isopropylmalate dehydrogenase, chloroplast precursor {Brassica napus}
701498568	1.34501	0.135055	0.0103619	0.675231	0.121727	0.0425258	0.480071	0.099935	0.00543752	0.241867	0.115388	0.011323	>At1g11840.1 68408.m08761 glyoxalase I, putative (lactoylglutathione lyase) highly similar to putative lactoylglutathione lyase SP:Q39366 from [Brassica oleracea]
701931951	0.734012	0.102344	0.0432122	0.404632	0.190559	0.0445444	0.456122	0.111261	0.0084573	0.338967	0.13279	0.0187169	>At1g25220.1 68408.m02833 anthranilate synthase, beta subunit (ASB) identical to anthranilate synthase beta subunit GI:403434 from [Arabidopsis thaliana]
701555593	1.02828	0.0871075	0.74597	0.33679	0.0960395	0.00142489	0.434264	0.101069	0.00474765	0.405657	0.216917	0.088477	>At1g52410.1 68408.m09094 myosin-related protein contains Pfam profile: PF00658 Poly-adenylate binding protein, unique domain.
701552523	1.40114	0.0914394	0.000407055	0.362189	0.0738087	0.00041226	0.431613	0.0719124	0.00060677	0.409245	0.126915	0.0179775	>At3g14620.1 68410.m01661 cytochrome P450, putative similar to GB:Q05047 from [Catharanthus roseus]
701672365	1.0288	0.104017	0.783844	0.794751	0.113017	0.150575	0.429725	0.0794618	0.00225708	0.356402	0.104733	0.00474801	>At1g63010.1 68408.m06527 expressed protein
701547940	1.22714	0.301551	0.426913	0.88676	0.191647	0.571936	0.426547	0.0837203	0.00157165	0.341453	0.124007	0.00831122	**** No hits found ****
701499968	1.28665	0.123655	0.0195569	0.300385	0.088529	0.000858122	0.420883	0.102366	0.00485613	0.295538	0.113583	0.00687312	>At1g21270.1 68408.m02404 wall-associated kinase 2 induced by salicylic acid or INA (PMID:10380805)
701503254	0.938836	0.230369	0.794976	0.446182	0.183353	0.0561122	0.405654	0.0961803	0.0054716	0.338567	0.134046	0.0148952	>At1g19570.1 68408.m02195 dehydroascorbate reductase, putative similar to GB:BAA90672 from (Oryza sativa)
701681319	1.44779	0.218383	0.0282618	0.299377	0.0870836	0.000768973	0.401574	0.10083	0.00423793	0.356897	0.131219	0.0136027	>At5g38980.1 68412.m04240 expressed protein
701670324	0.920896	0.19046	0.691219	0.787492	0.461612	0.634951	0.396416	0.127447	0.0268168	0.11883	0.070367	0.00184599	>At4g08870.1 68411.m01314 arginase -related similar to arginases (Pfam: PF00491, Score=353.2, E=1.4e-119, N=1)
701515653	1.50791	0.176409	0.00393743	0.251537	0.160982	0.0250917	0.380411	0.0774396	0.000859013	0.261016	0.0935527	0.00277995	>At1g52400.1 68408.m05428 glycosyl hydrolase family 1, beta-glucosidase (BG1) identical to GI:6651430 from [Arabidopsis thaliana]
701551824	1.61713	0.129241	5.73791e-05	0.727414	0.110154	0.0527727	0.375508	0.0851311	0.00153238	0.163395	0.0790527	0.00198428	>At1g20020.1 68408.m02261 ferredoxin--NADP(+) reductase (adrenodoxin reductase), putative strong similarity to Ferredoxin--NADP reductase, chloroplast precursor (EC 1.18.1.2) (FNR) from {Pisum sativum} SP|P10933, {Mesembryanthemum crystallinum} SP|P41343, {Spinacia oleracea} SP|P00455, [Capsicum annuum] GI:6899972
701502554	1.41862	0.18796	0.0184943	0.605231	0.118159	0.0205597	0.365125	0.0958881	0.00299957	0.42803	0.142256	0.0225773	>At1g06460.1 68408.m00622 heat shock protein family contains Pfam profile: PF00011 Hsp20/alpha crystallin family
701670951	2.29801	0.586143	0.00859034	0.221642	0.0672853	0.000165567	0.358269	0.0831448	0.00130169	0.163176	0.117343	0.00964731	>At2g41090.1 68409.m04597 calmodulin-like calcium binding protein (CaBP-22) identical to calmodulin-like calcium-binding protein (CABP-22) [Arabidopsis thaliana]
701545428	1.43957	0.190881	0.0161888	0.188546	0.0634993	0.000146359	0.35742	0.104516	0.00446894	0.328076	0.0983774	0.00335419	>At1g21250.1 68408.m02402 wall-associated kinase 1 expressed in leaves and stems & induced by pathogen infection (PMID:10380805)
701553043	1.01084	0.0719966	0.882052	0.892393	0.11361	0.380158	0.339156	0.0726665	0.000553629	0.464543	0.102146	0.00567425	>At1g32750.1 68408.m03657 HAC13 protein annotation temporarily based on supporting cDNA gi|21105766|gb|AF510669.1|
701495828	1.26259	0.0844686	0.00164243	0.288776	0.0590179	1.55908e-06	0.312578	0.0645947	1.69734e-05	0.230042	0.0704082	7.25239e-05	>At1g56340.1 68408.m05935 calreticulin 1 (CRT1) identical to calreticulin (crt1) GI:2052379 [Arabidopsis thaliana]
701931992	0.668224	0.108436	0.0255702	0.208715	0.145126	0.0157823	0.301478	0.109689	0.00582686	0.111133	0.0892018	0.0144645	>At3g45140.1 68410.m04509 lipoxygenase (LOX2) identical to SP|P38418
701516596	1.29166	0.264763	0.230576	0.272238	0.208963	0.0571846	0.299763	0.0692197	0.000423485	0.174108	0.0801756	0.00194731	>At4g23600.1 68411.m03101 aminotransferase family similar to nicotianamine aminotransferase from Hordeum vulgare [GI:6498122, GI:6469087]; contains Pfam profile PF00155 aminotransferase, classes I and II
701670961	1.45942	0.15683	0.0032177	0.73355	0.138969	0.13248	0.284325	0.0792548	0.00103149	0.448134	0.108094	0.00709231	>At1g06460.1 68408.m00622 heat shock protein family contains Pfam profile: PF00011 Hsp20/alpha crystallin family
701545457	1.49017	0.165228	0.00275894	0.2894	0.0689473	0.000140144	0.257169	0.0702698	0.000540462	0.173458	0.0844519	0.00252166	>At5g42020.1 68412.m07888 luminal binding protein 2 precursor (BiP-2) (AtBP2) similar to SWISS-PROT: Q39043; GI:1303695; luminal binding protein (BiP) [Arabidopsis thaliana]
701496669	0.967986	0.135684	0.8205	0.253883	0.0908203	0.00109864	0.246668	0.0845042	0.00168541	0.270559	0.125206	0.00869437	>At3g16470.1 68410.m01889 jacalin lectin family contains Pfam profile: PF01419 jacalin-like lectin domain; similar to myrosinase-binding protein homolog [Arabidopsis thaliana] GI:2997767
701553896	1.43946	0.125299	0.001197	0.7212	0.146432	0.137332	0.153842	0.0630952	0.000669732	0.257056	0.0924265	0.00263728	>At3g18080.1 68410.m02073 glycosyl hydrolase family 1 similar to beta-glucosidase BGQ60 precursor GB:A57512 [Hordeum vulgare]
701672123	2.21393	0.422855	0.00265236	0.0919199	0.0468788	0.0001068	0.121268	0.0569458	0.000621023	0.133176	0.0751768	0.00210087	>At4g14400.1 68411.m05474 expressed protein
701554623	0.483161	0.140047	0.0311589	0.168703	0.0807853	0.000550198	0.112322	0.0559231	0.000663971	0.209033	0.193358	0.0630308	>At5g24770.1 68412.m02673 vegetative storage protein Vsp2
701556354	0.589	0.153375	0.0690405	0.152951	0.0580554	0.000122459	0.100149	0.0523962	0.000605024	0.228191	0.230139	0.0927605	>At5g24780.1 68412.m02674 vegetative storage protein Vsp1
