# Supplementary material for: Light has a specific role in modulating Arabidopsis gene expression at low temperature
Source: BMC Plant Biol. 2008 Jan 29;8:13. doi: 10.1186/1471-2229-8-13 (PMC2253524; doi:10.1186/1471-2229-8-13)
Supplement: Additional file 10 — Up Regulation of Cold/Light, Cold/Dark and Dark-Responsive Genes Containing a Chloroplast targeting Signal (p-value less than 0.05 at least in one condition) [file 1471-2229-8-13-S10.XLS]

## Sheet: Sheet1
Supplemental File 10. Up Regulation of Cold/Light, Cold/Dark and Dark-Responsive Genes Containing a Chloroplast targeting Signal (P-value less than 0.05 at least in one condition)
Up Regulation of Genes
Treatment type ()*	Control			C/L			C/D			8hD
EST	Normalized	StdErr Norm	t-test P-value	Normalized	StdErr Norm	t-test P-value	Normalized	StdErr Norm	t-test P-value	Normalized	StdErr Norm	t-test P-value	Description
701500140	1.17321	0.170589	0.284104	15.815	4.13521	0.000439446	1.67775	0.19673	0.00125165	0.485343	0.345113	0.251972	>At3g27690.1 68410.m03170 light harvesting chlorophyll A/B binding protein, putative similar to chlorophyll A-B binding protein 151 precursor (LHCP) GB:P27518 from [Gossypium hirsutum]
701672005	1.03398	0.086269	0.697347	12.6464	3.70425	6.24572e-05	1.90061	0.830859	0.23592	0.776818	0.107644	0.0976068	>At5g17050.1 68412.m01839 glycosyltransferase family similar to UDP glucose:flavonoid 3-o-glucosyltransferase, Vitis vinifera, EMBL:AF000372
701671354	1.03334	0.108228	0.758094	12.6244	1.97076	1.76461e-09	4.4986	2.29281	0.0548487	1.00671	0.143136	0.962768	>At3g17800.1 68410.m02046 expressed protein
701501444	1.1243	0.179934	0.486863	11.0418	1.47034	8.46208e-06	2.9912	0.758696	0.0359576	0.513623	0.164872	0.0532603	>At1g73480.1 68408.m07806 hydrolase, alpha/beta fold family low similarity to monoglyceride lipase from [Homo sapiens] GI:14594904, [Mus musculus] GI:2632162; contains Pfam profile PF00561: hydrolase, alpha/beta fold family
701514767	1.20627	0.135483	0.116732	8.11189	2.29017	0.000677151	1.2931	0.211709	0.160702	0.650371	0.297408	0.342345	>At2g05070.1 68409.m00477 light-harvesting chlorophyll a/b binding protein
701558531	0.965798	0.105045	0.751739	6.46404	0.676487	1.82172e-05	2.58798	0.89486	0.0781526	1.18318	0.21428	0.366445	>At1g58290.1 68408.m06075 glutamyl-tRNA reductase 1 (GluTR) (HEMA1) identical to glutamyl-tRNA reductase 1, chloroplast [SP|P42804]
701544987	0.987612	0.0965213	0.899276	6.39073	0.589648	8.07121e-06	1.98784	0.253271	0.0100525	0.994552	0.132493	0.967607	>At4g15910.1 68411.m02197 drought-induced protein (Di21) nearly identical to GI:469112; contains PF03242 Late embryogenesis abundant protein domain
701552486	1.3363	0.377097	0.330052	6.10401	2.05749	0.00917886	4.02868	3.23664	0.141246	1.13537	0.248699	0.585323	>At1g32900.1 68408.m03672 starch synthase, putative similar to starch synthase SP:Q42857 from [Ipomoea batatas]
701501571	1.21824	0.102864	0.0326512	6.10099	0.750718	1.09186e-05	3.19558	1.43637	0.0937847	0.468222	0.156102	0.0367546	>At4g17090.1 68411.m02342 glycosyl hydrolase family 14 (beta-amylase) identical to beta-amylase enzyme GI:6065749 from [Arabidopsis thaliana]
701496424	1.01293	0.119441	0.913892	6.08354	1.30896	0.00130422	1.84385	0.581705	0.133081	0.754176	0.143335	0.161973	>At3g56290.1 68410.m05778 expressed protein
701668106	1.25632	0.188485	0.146077	5.96203	1.12143	1.32093e-05	3.73762	0.779888	0.00952227	0.636311	0.138111	0.0545264	>At3g23000.1 68410.m02637 CBL-interacting protein kinase 7 identical to CBL-interacting protein kinase 7 [Arabidopsis thaliana] gi|13249113|gb|AAK16682
701493487	1.00573	0.140804	0.967621	5.87741	0.687976	1.08344e-06	4.25183	1.7064	0.0524355	0.855074	0.141373	0.359311	>At4g32190.1 68411.m04172 expressed protein myosin heavy chain-B, neuronal - Gallus gallus,PIR:B43402
701549150	1.5452	0.127205	0.00018184	5.78174	0.640658	0.000170114	1.4632	0.133547	0.00231988	1.17915	0.218498	0.413538	>At3g09830.1 68410.m01054 protein kinase, putative similar to protein kinase [Lophopyrum elongatum] gi|13022177|gb|AAK11674
701549636	1.34513	0.126393	0.0062801	5.73588	1.08673	0.000726991	1.39096	0.24125	0.148522	0.672531	0.112494	0.0385934	>At4g11600.1 68411.m01682 glutathione peroxidase, putative
701496866	1.19456	0.104863	0.0639206	5.46224	0.92505	7.08797e-07	1.87866	0.176062	4.86351e-05	0.605385	0.135062	0.0447321	>At1g49630.1 68408.m08923 hydrogenase protein -related similar to hydrogenase protein GB:X86493 GI:1149655 from [Clostridium perfringens]
701495273	1.18297	0.128385	0.143271	4.46498	0.613954	0.000235413	1.44007	0.127856	0.00255307	1.13021	0.212775	0.521544	>At3g56940.1 68410.m05851 leucine zipper-containing protein AT103
701493433	1.28796	0.203402	0.131979	4.31443	1.01673	0.00522473	0.988033	0.129552	0.927951	0.656593	0.244039	0.25377	>At5g57345.1 68412.m06484 expressed protein
701495354	1.14104	0.184617	0.42434	4.09337	1.05598	0.00830548	2.43864	0.513382	0.00400136	0.726127	0.185391	0.229487	>At3g23000.1 68410.m02637 CBL-interacting protein kinase 7 identical to CBL-interacting protein kinase 7 [Arabidopsis thaliana] gi|13249113|gb|AAK16682
701515151	1.22377	0.139602	0.106555	3.90913	0.700044	0.00208443	2.36258	0.275163	5.61788e-05	1.256	0.180385	0.141598	>At1g68490.1 68408.m07180 expressed protein
701670807	1.28169	0.176105	0.116661	3.84611	0.606372	0.00101279	1.76289	0.471976	0.104732	0.697022	0.109038	0.051181	>At5g67030.1 68412.m07649 zeaxanthin epoxidase precursor (LOS6/ABA1)(ZEP) identical to GI:9857296 AtABA1
701493737	1.1705	0.173051	0.32068	3.69392	0.231596	1.6411e-12	2.84081	0.628758	0.00867368	1.62417	0.228268	0.00671189	>At1g13390.1 68408.m09146 expressed protein
701671034	1.10969	0.118642	0.342874	3.66409	0.371514	5.29196e-08	1.4014	0.477261	0.379182	0.764508	0.108314	0.0865905	>At5g64940.1 68412.m08089 ABC transporter-related
701672037	1.00923	0.0923353	0.921059	3.35141	0.451881	1.23705e-05	3.21008	0.431493	1.033e-05	0.895298	0.361781	0.779854	>At5g10750.1 68412.m01152 expressed protein
701499474	1.10958	0.0685712	0.117009	3.09906	1.01379	0.0195931	4.23492	0.81542	0.00521953	0.903145	0.139507	0.519025	>At1g13260.1 68408.m01394 AP2 domain transcription factor, putative (RAV1) identical to RAV1 GI:3868857 from [Arabidopsis thaliana]
701498575	1.04647	0.0938615	0.618303	3.02479	0.995552	0.0199989	3.41772	0.499351	0.00749492	1.42606	0.447291	0.311855	>At1g33250.1 68408.m03723 fringe-related protein + weak similarity to Fringe [Schistocerca gregaria](GI:6573138);Fringe encodes an extracellular protein that regulates Notch signalling.
701497333	1.36312	0.098117	0.000986035	2.96953	0.416806	1.3992e-06	1.08675	0.124086	0.480663	1.32759	0.202683	0.0858727	>At1g74470.1 68408.m07922 geranylgeranyl reductase identical to geranylgeranyl reductase GB:Y14044 [Arabidopsis thaliana] (involvement: chlorophyll, the tocopherol and the phylloquinone pathways Eur J Biochem 1998 Jan 15;251(1-2):413-7)
701671587	1.17623	0.218305	0.384008	2.94351	0.432152	7.15531e-06	1.27463	0.226407	0.195725	0.753124	0.134693	0.139185	>At5g64040.1 68412.m07274 photosystem I reaction center subunit PSI-N precursor (PSI-N) SP:P49107; Plant Physiol. 109 (3), 1126 (1995)
701548711	1.1072	0.127278	0.387168	2.88258	0.361239	0.000962622	1.00247	0.17274	0.989089	0.609311	0.112071	0.0221135	>At5g42270.1 68412.m04639 FtsH protease, putative similar to FtsH protease GI:13183728 from [Medicago sativa]
701668608	0.940833	0.0876223	0.527493	2.82118	0.771132	0.0100028	3.02092	2.15489	0.14521	0.997396	0.137213	0.98541	>At5g65300.1 68412.m07429 expressed protein
701499703	1.35175	0.161885	0.0253614	2.79724	0.295946	6.49845e-07	1.37158	0.25711	0.168892	1.37099	0.237402	0.0954828	>At2g25080.1 68409.m02715 glutathione peroxidase, putative Contains Glutathione peroxidases signatures, Glutathione_Peroxid_1 [GKVMLIVNVASRCGLT], Glutathione_Peroxid_2 [LAFPCNQF]; contains EST GB:T43669, N38679, R30227, H37043, AA042773
701551539	1.23258	0.132046	0.0718456	2.72608	0.767782	0.0268739	0.753178	0.180159	0.290309	1.66359	0.20649	0.00680894	>At3g08940.1 68410.m00936 chlorophyll a/b-binding protein -related similar to chlorophyll a/b-binding protein (CP29) GB:S33443 [Arabidopsis thaliana], identical to Lhcb4.2 protein GB:AAD28774 [Arabidopsis thaliana]
701956623	1.28267	0.224936	0.169489	2.51735	0.314563	2.05941e-05	1.4154	0.165007	0.0147149	0.787027	0.145844	0.217911	>At5g64040.1 68412.m07274 photosystem I reaction center subunit PSI-N precursor (PSI-N) SP:P49107; Plant Physiol. 109 (3), 1126 (1995)
701498622	0.980576	0.0732669	0.796273	2.51733	0.347672	0.000287773	4.20215	0.539131	0.00163595	1.36741	0.149489	0.0179515	>At5g56090.1 68412.m06334 expressed protein contains similarity to cytochrome oxidase assembly factor
701546136	1.16569	0.0835928	0.0571689	2.50239	0.222766	4.27083e-08	2.10743	0.32285	0.0221243	1.31903	0.510116	0.497102	>At4g30210.1 68411.m03921 NADPH-ferrihemoprotein reductase (NADPH-cytochrome p450 reductase), putative similar to NADPH-cytochrome P450 oxydoreductase from [Populus balsamifera subsp. trichocarpa x Populus deltoides] GI:13183564, GI:13183566
701500328	0.998312	0.0729182	0.981826	2.45092	0.33881	0.00210571	1.09827	0.114567	0.388637	0.776397	0.156618	0.228662	>At3g22840.1 68410.m02616 early light-induced protein identical to early light-induced protein GB:AAB88391 from [Arabidopsis thaliana]
701547568	1.21145	0.08772	0.0206792	2.44414	0.398777	0.00621874	1.06751	0.158672	0.663837	1.39704	0.294072	0.18476	>At4g39260.1 68411.m05436 glycine-rich RNA-binding protein 8 (GRP8) (CCR1) SP|Q03251 Glycine-rich RNA-binding protein 8 (CCR1 protein) (GRP8) {Arabidopsis thaliana} isoform contains a non-consensus CG acceptor splice site at intron 2
701493760	1.043	0.114159	0.705359	2.40455	0.426728	0.000182284	2.21192	0.167063	2.27767e-06	0.422236	0.130772	0.0157156	>At3g27210.1 68410.m03116 expressed protein
701494070	1.20875	0.140212	0.123604	2.37656	0.398593	0.00157775	1.45182	0.125599	0.00342324	0.88086	0.156858	0.48466	>At4g27652.1 68411.m03619 expressed protein
701556136	1.08025	0.0725526	0.27517	2.37098	0.605427	0.0202155	1.14203	0.0869381	0.113655	0.905144	0.146362	0.549839	>At4g34590.1 68411.m04467 bZIP family transcription factor similar to common plant regulatory factor 7 GI:9650828 from [Petroselinum crispum]
701956520	0.73587	0.153422	0.158405	2.34339	0.29923	0.000351059	1.84437	0.2887	0.00347978	0.637676	0.168797	0.134483	>At3g22425.1 68410.m02571 imidazoleglycerolphosphate dehydratase annotation temporarily based on supporting cDNA gi|437212|gb|U02689.1|ATU02689
701552656	1.20053	0.129146	0.106612	2.34048	0.317878	3.53547e-05	1.17847	0.208595	0.395272	0.630389	0.116105	0.0303268	>At1g50250.1 68408.m05162 chloroplast FtsH protease almost identical to chloroplast FtsH protease GI:1483215, SP:Q39102 from [Arabidopsis thaliana]
701516454	1.1189	0.115589	0.294855	2.31769	0.240164	9.49994e-06	1.01518	0.109502	0.891068	0.922044	0.109608	0.507651	>At1g66330.1 68408.m06908 expressed protein
701552492	1.03706	0.0773921	0.634527	2.31041	0.242559	3.46744e-06	2.18559	0.292845	0.00391072	1.43273	0.119663	0.00191165	>At5g62910.1 68412.m07139 expressed protein predicted proteins, Arabidopsis thaliana
701546004	1.07316	0.0887205	0.410015	2.24358	0.235878	5.06208e-06	1.22448	0.132614	0.107464	0.765793	0.116599	0.108358	>At5g62070.1 68412.m07043 expressed protein various predicted proteins, Arabidopsis thaliana
701551963	1.12889	0.215543	0.523448	2.23675	0.187035	1.33365e-05	1.01245	0.0916806	0.893347	0.708199	0.104986	0.0422466	>At5g57345.1 68412.m06484 expressed protein
701555705	1.25408	0.103352	0.015438	2.1899	0.20067	4.51903e-06	1.21845	0.2361	0.352375	0.879844	0.127356	0.388411	>At5g13630.1 68412.m01458 cobalamin biosynthesis protein
701499804	0.917288	0.093092	0.406987	2.1789	0.18378	9.17943e-07	1.42482	0.222086	0.066776	1.02486	0.143304	0.863657	>At4g34740.1 68411.m04482 amidophosphoribosyltransferase 2 precursor
701675076	1.1947	0.133229	0.132319	2.14565	0.626624	0.036175	1.46863	0.114412	0.000785085	0.194807	0.0995903	0.00474315	>At3g13180.1 68410.m01478 sun protein (fmu protein) -related similar to sun protein GB:P36929 [Escherichia coli]
701493774	1.10946	0.102269	0.277998	2.14451	0.350873	0.000543763	1.30454	0.102097	0.00772016	1.23017	0.183505	0.191742	>At1g29930.1 68408.m03314 light-harvesting chlorophyll a/b binding protein similar to photosystem II type I chlorophyll a /b binding protein GI:16364 from [Arabidopsis thaliana]
701500745	1.1042	0.111949	0.379237	2.14107	0.510339	0.0204225	1.0686	0.103326	0.51183	0.997012	0.170298	0.986118	>At4g30710.1 68411.m03975 expressed protein hypothetical protein T29E15.27 - Arabidopsis thaliana,PID:g3738334
701673124	1.06739	0.140409	0.623253	2.13595	0.340971	0.000383818	0.877629	0.173294	0.527437	0.743767	0.154572	0.175918	>At1g06430.1 68408.m00618 FtsH protease, putative similar to zinc dependent protease GI:7650138 from [Arabidopsis thaliana]
701666116	1.11067	0.0924587	0.233001	2.12978	0.481247	0.0176227	1.73172	0.728161	0.276795	1.29125	0.127352	0.0282517	>At1g09130.1 68408.m00912 ATP-dependent Clp protease proteolytic subunit (ClpR3), putative similar to nClpP5 GI:5360595 from [Arabidopsis thaliana]
701673779	1.0135	0.0765799	0.861288	2.12857	0.20116	2.04911e-06	1.00637	0.123625	0.959776	0.843991	0.165953	0.394189	>At4g32770.1 68411.m04242 sucrose export defective 1 precursor (SXD1) annotation temporarily based on supporting cDNA gi|14334011|gb|AF302188.1|AF302188
701495954	0.985604	0.116607	0.903169	2.12559	0.324563	0.00432319	1.42439	0.139823	0.00402257	1.7017	0.303023	0.0130637	>At3g15850.1 68410.m01802 fatty acid desaturase family protein similar to delta 9 acyl-lipid desaturase (ADS1) GI:2970034 from [Arabidopsis thaliana]
701497220	1.18278	0.0830947	0.0334466	2.11535	0.19143	6.52053e-07	1.4459	0.126393	0.00216713	0.561262	0.136244	0.0422414	>At3g54660.1 68410.m05594 gluthatione reductase, chloroplast nearly identical to SP|P42770 Glutathione reductase, chloroplast precursor (EC 1.8.1.7) (GR) (GRASE) {Arabidopsis thaliana}
701556519	0.970731	0.0768438	0.71233	2.09261	0.257334	5.38549e-05	1.10901	0.131894	0.399842	0.851813	0.151815	0.381178	>At3g49220.1 68410.m04980 pectinesterase family contains Pfam profile: PF01095 pectinesterase
701667372	1.35947	0.137129	0.0110195	2.08858	0.2429	3.31801e-05	2.23037	0.434339	0.0338194	1.50211	0.337071	0.146267	>At1g01550.1 68408.m00064 expressed protein
701669253	0.972069	0.0857167	0.754442	2.07857	0.225854	0.000136123	0.983359	0.147064	0.914462	0.769636	0.105071	0.0837255	>At5g20070.1 68412.m02189 MutT/nudix family protein low similarity to SP|Q19427 NADH pyrophosphatase (EC 3.6.1.-) {Caenorhabditis elegans}; contains Pfam profile PF00293: NUDIX domain
701666919	1.0384	0.0849784	0.659358	2.06565	0.130938	1.95383e-07	1.44577	0.166778	0.0288687	1.2392	0.128242	0.0910294	>At1g76070.1 68408.m08111 expressed protein
701495044	1.31135	0.162085	0.0459472	2.0121	0.234516	5.50887e-05	2.45304	0.39222	0.000138484	0.258494	0.231833	0.079877	>At4g38970.1 68411.m05023 fructose-bisphosphate aldolase, putative strong similarity to plastidic fructose-bisphosphate aldolase (EC 4.1.2.13) from Nicotiana paniculata (NPALDP1) [GI:4827251], Oryza sativa, PIR2:T02057 [SP|Q40677]
701553859	1.24502	0.133821	0.0615404	2.00115	0.256344	0.000135657	0.578031	0.1142	0.0356986	0.308385	0.110374	0.0090591	>At3g23400.1 68410.m02685 plastid-lipid associated protein PAP/fibrillin family contains Pfam profile PF04755: PAP_fibrillin
Treatment type ()*	Control			C/L			C/D			8hD
EST	Normalized	StdErr Norm	t-test P-value	Normalized	StdErr Norm	t-test P-value	Normalized	StdErr Norm	t-test P-value	Normalized	StdErr Norm	t-test P-value	Description
701667021	1.08796	0.135445	0.511209	1.90687	0.255938	0.000297874	5.07689	0.673623	5.08953e-06	1.0808	0.158832	0.607802	>At1g76650.1 68408.m08188 calcium-binding EF-hand family protein similar to regulator of gene silencing calmodulin-related protein GI:12963415 from [Nicotiana tabacum]; contains INTERPRO:IPR002048 calcium-binding EF-hand domain
701671354	1.03334	0.108228	0.758094	12.6244	1.97076	1.76461e-09	4.4986	2.29281	0.0548487	1.00671	0.143136	0.962768	>At3g17800.1 68410.m02046 expressed protein
701503223	1.09073	0.0713142	0.206974	1.93313	0.659352	0.105059	4.43517	0.572635	0.000533608	1.94557	1.93297	0.417904	>At4g02380.1 68411.m00294 late embryogenesis abundant protein family similar to several small proteins (~100 aa) that are induced by heat, auxin, ethylene and wounding such as Phaseolus aureus indole-3-acetic acid induced protein ARG (SW:32292); contains Pfam profile PF03242: Late embryogenesis abundant protein
701493487	1.00573	0.140804	0.967621	5.87741	0.687976	1.08344e-06	4.25183	1.7064	0.0524355	0.855074	0.141373	0.359311	>At4g32190.1 68411.m04172 expressed protein myosin heavy chain-B, neuronal - Gallus gallus,PIR:B43402
701499474	1.10958	0.0685712	0.117009	3.09906	1.01379	0.0195931	4.23492	0.81542	0.00521953	0.903145	0.139507	0.519025	>At1g13260.1 68408.m01394 AP2 domain transcription factor, putative (RAV1) identical to RAV1 GI:3868857 from [Arabidopsis thaliana]
701498622	0.980576	0.0732669	0.796273	2.51733	0.347672	0.000287773	4.20215	0.539131	0.00163595	1.36741	0.149489	0.0179515	>At5g56090.1 68412.m06334 expressed protein contains similarity to cytochrome oxidase assembly factor
701552486	1.3363	0.377097	0.330052	6.10401	2.05749	0.00917886	4.02868	3.23664	0.141246	1.13537	0.248699	0.585323	>At1g32900.1 68408.m03672 starch synthase, putative similar to starch synthase SP:Q42857 from [Ipomoea batatas]
701668106	1.25632	0.188485	0.146077	5.96203	1.12143	1.32093e-05	3.73762	0.779888	0.00952227	0.636311	0.138111	0.0545264	>At3g23000.1 68410.m02637 CBL-interacting protein kinase 7 identical to CBL-interacting protein kinase 7 [Arabidopsis thaliana] gi|13249113|gb|AAK16682
701498575	1.04647	0.0938615	0.618303	3.02479	0.995552	0.0199989	3.41772	0.499351	0.00749492	1.42606	0.447291	0.311855	>At1g33250.1 68408.m03723 fringe-related protein + weak similarity to Fringe [Schistocerca gregaria](GI:6573138);Fringe encodes an extracellular protein that regulates Notch signalling.
701498488	1.0806	0.135642	0.540718	2.13552	0.760841	0.0760137	3.41056	1.3886	0.0294801	2.91503	0.864929	0.015334	>At4g05070.1 68411.m00655 expressed protein
701672037	1.00923	0.0923353	0.921059	3.35141	0.451881	1.23705e-05	3.21008	0.431493	1.033e-05	0.895298	0.361781	0.779854	>At5g10750.1 68412.m01152 expressed protein
701501571	1.21824	0.102864	0.0326512	6.10099	0.750718	1.09186e-05	3.19558	1.43637	0.0937847	0.468222	0.156102	0.0367546	>At4g17090.1 68411.m02342 glycosyl hydrolase family 14 (beta-amylase) identical to beta-amylase enzyme GI:6065749 from [Arabidopsis thaliana]
701667601	1.20549	0.118904	0.104279	1.28164	0.123058	0.0402305	3.13698	0.830002	0.0147314	1.26313	0.202457	0.190586	>At1g52200.1 68408.m05407 expressed protein
701498356	1.03808	0.184821	0.836294	1.81513	0.414187	0.0577857	3.11347	0.540844	0.0144446	4.76211	0.282106	7.71838e-10	>At5g54670.1 68412.m06156 kinesin-like protein C (katC)
701552954	0.925933	0.0850326	0.422685	1.49789	0.164086	0.00903284	3.03114	0.673108	0.0199274	0.763898	0.114429	0.10088	>At2g38780.1 68409.m04309 expressed protein
701668608	0.940833	0.0876223	0.527493	2.82118	0.771132	0.0100028	3.02092	2.15489	0.14521	0.997396	0.137213	0.98541	>At5g65300.1 68412.m07429 expressed protein
701501444	1.1243	0.179934	0.486863	11.0418	1.47034	8.46208e-06	2.9912	0.758696	0.0359576	0.513623	0.164872	0.0532603	>At1g73480.1 68408.m07806 hydrolase, alpha/beta fold family low similarity to monoglyceride lipase from [Homo sapiens] GI:14594904, [Mus musculus] GI:2632162; contains Pfam profile PF00561: hydrolase, alpha/beta fold family
701501430	1.05652	0.0831046	0.49528	1.71288	0.251109	0.00471933	2.91925	0.431718	0.000940206	0.84308	0.210506	0.49611	>At2g16500.1 68409.m01703 arginine decarboxylase identical to GP:1590814:U52851
701493737	1.1705	0.173051	0.32068	3.69392	0.231596	1.6411e-12	2.84081	0.628758	0.00867368	1.62417	0.228268	0.00671189	>At1g13390.1 68408.m09146 expressed protein
701499333	1.01148	0.0848727	0.893786	1.63168	0.197795	0.00191066	2.65684	0.240937	1.81352e-05	1.21089	0.153433	0.160833	>At1g72890.1 68408.m07734 disease resistance protein (TIR-NBS class), putative domain signature TIR-NBS exists, suggestive of a disease resistance protein.
701558531	0.965798	0.105045	0.751739	6.46404	0.676487	1.82172e-05	2.58798	0.89486	0.0781526	1.18318	0.21428	0.366445	>At1g58290.1 68408.m06075 glutamyl-tRNA reductase 1 (GluTR) (HEMA1) identical to glutamyl-tRNA reductase 1, chloroplast [SP|P42804]
701495044	1.31135	0.162085	0.0459472	2.0121	0.234516	5.50887e-05	2.45304	0.39222	0.000138484	0.258494	0.231833	0.079877	>At4g38970.1 68411.m05023 fructose-bisphosphate aldolase, putative strong similarity to plastidic fructose-bisphosphate aldolase (EC 4.1.2.13) from Nicotiana paniculata (NPALDP1) [GI:4827251], Oryza sativa, PIR2:T02057 [SP|Q40677]
701495354	1.14104	0.184617	0.42434	4.09337	1.05598	0.00830548	2.43864	0.513382	0.00400136	0.726127	0.185391	0.229487	>At3g23000.1 68410.m02637 CBL-interacting protein kinase 7 identical to CBL-interacting protein kinase 7 [Arabidopsis thaliana] gi|13249113|gb|AAK16682
701515151	1.22377	0.139602	0.106555	3.90913	0.700044	0.00208443	2.36258	0.275163	5.61788e-05	1.256	0.180385	0.141598	>At1g68490.1 68408.m07180 expressed protein
701665193	0.773832	0.375533	0.566841	1.31938	0.0773139	0.000475283	2.34089	0.193094	2.65657e-06	0.664493	0.348068	0.422263	>At1g72520.1 68408.m07694 lipoxygenase (LOX), putative similar to lipoxygenase gi:1495804 [Solanum tuberosum], gi:1654140 [Lycopersicon esculentum], GB:CAB56692 [Arabidopsis thaliana]
701667372	1.35947	0.137129	0.0110195	2.08858	0.2429	3.31801e-05	2.23037	0.434339	0.0338194	1.50211	0.337071	0.146267	>At1g01550.1 68408.m00064 expressed protein
701493760	1.043	0.114159	0.705359	2.40455	0.426728	0.000182284	2.21192	0.167063	2.27767e-06	0.422236	0.130772	0.0157156	>At3g27210.1 68410.m03116 expressed protein
701552492	1.03706	0.0773921	0.634527	2.31041	0.242559	3.46744e-06	2.18559	0.292845	0.00391072	1.43273	0.119663	0.00191165	>At5g62910.1 68412.m07139 expressed protein predicted proteins, Arabidopsis thaliana
701546136	1.16569	0.0835928	0.0571689	2.50239	0.222766	4.27083e-08	2.10743	0.32285	0.0221243	1.31903	0.510116	0.497102	>At4g30210.1 68411.m03921 NADPH-ferrihemoprotein reductase (NADPH-cytochrome p450 reductase), putative similar to NADPH-cytochrome P450 oxydoreductase from [Populus balsamifera subsp. trichocarpa x Populus deltoides] GI:13183564, GI:13183566
701548035	1.17705	0.114918	0.122819	1.29053	0.096398	0.00495368	2.08998	0.621024	0.0809946	4.2221	1.03972	0.0186078	>At1g73530.1 68408.m07810 RNA recognition motif (RRM) - containing protein low similarity to SP|Q03251 Glycine-rich RNA-binding protein 8 (CCR1 protein) {Arabidopsis thaliana}; contains InterPro entry IPR000504: RNA-binding region RNP-1 (RNA recognition motif) (RRM)
701557985	1.41107	0.256197	0.112917	0.719805	0.0975222	0.0330882	2.02021	0.486288	0.0749056	3.82417	0.812105	0.000419946	>At4g28240.1 68411.m03686 wound induced protein -related wound-induced protein - tomato (fragment), PIR2:S19773
Treatment type ()*	Control			C/L			C/D			8hD
EST	Normalized	StdErr Norm	t-test P-value	Normalized	StdErr Norm	t-test P-value	Normalized	StdErr Norm	t-test P-value	Normalized	StdErr Norm	t-test P-value	Description
701496354	1.00635	0.0800754	0.937483	0.548438	0.237703	0.155311	1.7751	0.188417	0.00204879	7.14783	0.741323	1.35258e-08	>At5g20250.1 68412.m02207 glycosyl hydrolase family 36 similar to seed imbibition protein GB:AAA32975 GI:167100 from [Hordeum vulgare]; contains nonconsensus AT donor splice site at intron 1
701499139	1.14327	0.129423	0.254165	0.913348	0.128611	0.523583	1.20658	0.127125	0.105885	6.76848	1.25552	0.0012286	>At1g76490.1 68408.m08170 3-hydroxy-3-methylglutaryl-CoA reductase 1 (HMG1) identical to HMG-CoA reductase 1 [SP|P14891]
701502040	1.1841	0.0906679	0.0464655	0.939148	0.164819	0.717736	1.27712	0.123781	0.0316411	6.36528	1.31808	0.00270718	>At1g32160.1 68408.m03582 expressed protein contains similarity to obtusifoliol 14-alpha-demethylase (CYP51) GB:Y09292 GI:1707854 from [Triticum aestivum]
701493742	1.04829	0.0926445	0.599804	1.35643	0.239964	0.132847	1.03135	0.106979	0.771017	6.21307	1.21951	0.00138624	>At3g02040.1 68410.m00149 expressed protein
701498356	1.03808	0.184821	0.836294	1.81513	0.414187	0.0577857	3.11347	0.540844	0.0144446	4.76211	0.282106	7.71838e-10	>At5g54670.1 68412.m06156 kinesin-like protein C (katC)
701500438	1.2725	0.281206	0.274223	0.578454	0.0941049	0.00621326	0.792504	0.108438	0.118966	4.45976	0.35138	2.71971e-07	>At5g21170.1 68412.m02319 AMPKBI (5'-AMP-activated protein kinase, beta subunit, complex-interacting region) domain family contains Pfam profile: PF04739 AMPKBI (5'-AMP-activated protein kinase, beta subunit, complex-interacting region)
701515667	1.24028	0.0914396	0.014871	0.795792	0.128187	0.182875	0.829534	0.0949923	0.159305	4.38458	0.454522	5.8983e-07	>At5g63190.1 68412.m08073 MA3 domain-containing protein low similarity to programmed cell death 4 protein [Gallus gallus] GI:12958564; contains Pfam profile PF02847: MA3 domain
701548035	1.17705	0.114918	0.122819	1.29053	0.096398	0.00495368	2.08998	0.621024	0.0809946	4.2221	1.03972	0.0186078	>At1g73530.1 68408.m07810 RNA recognition motif (RRM) - containing protein low similarity to SP|Q03251 Glycine-rich RNA-binding protein 8 (CCR1 protein) {Arabidopsis thaliana}; contains InterPro entry IPR000504: RNA-binding region RNP-1 (RNA recognition motif) (RRM)
701557985	1.41107	0.256197	0.112917	0.719805	0.0975222	0.0330882	2.02021	0.486288	0.0749056	3.82417	0.812105	0.000419946	>At4g28240.1 68411.m03686 wound induced protein -related wound-induced protein - tomato (fragment), PIR2:S19773
701498386	1.04498	0.0877437	0.60925	0.978118	0.129049	0.868805	1.39821	0.392625	0.309266	3.55591	1.24367	0.0392254	>At1g50040.1 68408.m05143 expressed protein
701668441	1.17278	0.114474	0.125218	0.869948	0.140868	0.393876	0.981286	0.133696	0.891317	3.47652	0.866598	0.00354347	>At1g56200.1 68408.m05919 expressed protein
701503118	0.898896	0.0845011	0.279359	1.77204	0.231263	0.00477472	1.13292	0.120031	0.27366	3.15215	0.328705	1.49312e-06	>At2g31750.1 68409.m03515 glycosyltransferase family contains Pfam profile: PF00201 UDP-glucoronosyl and UDP-glucosyl transferase
701499251	1.0896	0.0753149	0.236074	1.11962	0.127829	0.3398	1.11278	0.11794	0.335881	3.11408	0.335768	1.43163e-05	>At3g45730.1 68410.m04579 expressed protein
701558592	1.19238	0.0875443	0.0367213	0.668469	0.12899	0.0559341	1.249	0.139107	0.0748491	3.01649	0.743843	0.00538381	>At2g31810.1 68409.m05732 acetolactate synthase, small subunit (ALS), putative similar to gi:5931761 from Nicotiana plumbaginifolia
701501463	0.913072	0.20514	0.679137	1.62426	0.260562	0.0152486	1.20616	0.111701	0.0801286	2.994	0.22601	1.69785e-06	>At2g43400.1 68409.m04875 electron transfer flavo protein ubiquinone oxidoreductase -related
701501754	1.08997	0.164919	0.574117	1.08401	0.181421	0.63126	0.89173	0.111083	0.376416	2.94349	0.591688	0.00265512	>At5g52920.1 68412.m05936 pyruvate kinase, putative similar to pyruvate kinase isozyme G, chloroplast precursor [Nicotiana tabacum] SWISS-PROT:Q40546
701498488	1.0806	0.135642	0.540718	2.13552	0.760841	0.0760137	3.41056	1.3886	0.0294801	2.91503	0.864929	0.015334	>At4g05070.1 68411.m00655 expressed protein
701558576	1.0267	0.130173	0.836229	1.34233	0.155663	0.0277791	1.50114	0.309395	0.0727516	2.88733	0.633282	0.000736978	>At1g25500.1 68408.m02865 expressed protein
701495347	0.91519	0.157633	0.60625	0.470949	0.129693	0.0151475	0.466598	0.101785	0.00562115	2.8854	0.442489	0.000206119	>At5g02160.1 68412.m00127 expressed protein
701546202	1.16706	0.0754164	0.0334791	0.818437	0.090925	0.0979048	1.03864	0.162859	0.816382	2.82726	0.567107	0.0060064	>At2g01190.1 68409.m00023 octicosapeptide/Phox/Bem1p (PB1) domain-containing protein Pfam profile PF00564: PB1 domain
701554852	1.06701	0.0911631	0.459284	0.524558	0.076938	0.000737764	1.2483	0.115633	0.0468041	2.78232	0.698493	0.0192507	>At5g21940.1 68412.m02336 expressed protein supported by full length cDNA GI:22531282 from [Arabidopsis thaliana]
701493358	1.18215	0.0909512	0.0492052	0.977803	0.117452	0.85285	0.939859	0.115695	0.622646	2.72621	0.357352	2.8549e-05	>At3g22960.1 68410.m02632 pyruvate kinase, putative similar to pyruvate kinase isozyme A, chloroplast precursor [Ricinus communis] SWISS-PROT:Q43117
701499059	1.23742	0.128851	0.060931	0.429324	0.101563	0.00213063	0.530909	0.142881	0.0392361	2.65793	0.27629	5.57299e-06	>At5g24490.1 68412.m02641 expressed protein contains similarity to ribosomal protein 30S subunit
701500387	1.11187	0.105712	0.282442	0.68216	0.119287	0.0438404	0.992231	0.14381	0.95795	2.62788	0.475962	0.000399332	>At5g32440.1 68412.m03451 expressed protein centrosomal Nek2-associated protein 1, Homo sapiens, EMBL:AF049105
701496805	1.15328	0.0824812	0.0681558	1.08993	0.127899	0.471519	1.39261	0.14154	0.00947625	2.53717	0.409496	0.000300211	>At1g09130.1 68408.m00912 ATP-dependent Clp protease proteolytic subunit (ClpR3), putative similar to nClpP5 GI:5360595 from [Arabidopsis thaliana]
701493466	1.00923	0.0726205	0.900054	1.04494	0.121035	0.707309	1.00796	0.120757	0.948159	2.4829	0.371312	0.000162481	>At2g34590.1 68409.m03840 pyruvate dehydrogenase E1 beta subunit -related
701502496	1.14898	0.0991108	0.130806	0.635636	0.10017	0.0122621	0.859025	0.106538	0.246616	2.45651	0.250664	4.66871e-05	>At3g07560.1 68410.m00820 glycine-rich protein
701496327	1.08889	0.0910462	0.325355	0.757575	0.101726	0.0616504	1.17517	0.127555	0.164103	2.42934	0.408026	0.000451628	>At4g10840.1 68411.m01597 kinesin light chain - related low similarity to kinesin light chain [Plectonema boryanum] GI:2645229; contains Pfam profile PF00515 TPR Domain
701493426	1.06914	0.117334	0.551406	0.741903	0.104803	0.049498	0.833125	0.118561	0.222975	2.42617	0.802169	0.0423922	>At4g13830.1 68411.m01939 DnaJ protein family similar to SP|Q05646 Chaperone protein dnaJ Erysipelothrix rhusiopathiae, J11 protein [Arabidopsis thaliana] GI:9843641; contains Pfam profile PF00226 DnaJ domain
701499338	1.12916	0.184723	0.469066	0.742797	0.177634	0.229737	1.80172	0.678201	0.18745	2.36622	0.4602	0.00166448	>At2g15890.1 68409.m01635 expressed protein
701495856	0.948178	0.0774188	0.524187	0.711327	0.106076	0.0378163	0.645353	0.0976593	0.0164102	2.36008	0.558818	0.0390026	>At1g07040.1 68408.m00682 expressed protein
701671039	1.21614	0.140087	0.11091	0.970971	0.113431	0.802621	1.07723	0.105334	0.463177	2.31833	0.226975	5.5017e-06	>At5g32440.1 68412.m03451 expressed protein centrosomal Nek2-associated protein 1, Homo sapiens, EMBL:AF049105
701495455	0.970786	0.104866	0.78695	0.88714	0.115717	0.372606	1.09562	0.255497	0.710667	2.30835	0.388401	0.000667578	>At5g35560.1 68412.m03811 expressed protein strong similarity to unknown protein (gb|AAD21756.1) although this cDNA may contain an anomalously spliced intron...will require further examination.
701493731	1.36863	0.166834	0.0328208	0.552955	0.0984766	0.00645276	0.677903	0.106796	0.0331679	2.25095	0.269723	0.000243503	>At5g22270.1 68412.m02377 expressed protein similar to unknown protein (gb AAF02129.1)
701555625	0.993826	0.0702144	0.931972	1.06474	0.116949	0.576538	0.852591	0.135657	0.341278	2.21716	0.216598	2.09273e-05	>At5g39520.1 68412.m04307 expressed protein predicted protein, Synechocystis sp., PIR:S77152
701496210	1.00211	0.0847202	0.980324	1.02168	0.101809	0.831559	1.48333	0.121632	0.000930539	2.21199	0.356754	0.00107155	>At3g12400.1 68410.m01385 expressed protein
701500274	1.1782	0.0761887	0.0256333	1.1593	0.254003	0.51097	1.01504	0.10932	0.891908	2.21194	0.520981	0.0461102	>At5g48160.1 68412.m05363 expressed protein strong similarity to unknown protein (gb|AAF13095.1)
701498311	1.29783	0.102918	0.00624738	0.490439	0.0935879	0.00225166	0.528676	0.0965235	0.00596891	2.11812	0.213144	3.63683e-05	>At3g26580.1 68410.m03039 expressed protein
701556460	0.795288	0.135217	0.191295	1.46564	0.220275	0.0265057	1.26283	0.133253	0.0527136	2.11178	0.195986	0.00015142	>At5g11260.1 68412.m01218 bZIP protein HY5 identical to HY5 protein GI:2251085 from [Arabidopsis thaliana]
701546077	1.16569	0.0820536	0.0491132	0.77778	0.0954104	0.0643077	0.903758	0.100233	0.399429	2.11042	0.275927	0.000675289	>At4g17460.1 68411.m02378 homeobox-leucine zipper protein HAT1 (HD-Zip protein 1) identical to Homeobox-leucine zipper protein HAT1 (SP:P46600) [Arabidopsis thaliana]
701673927	0.989258	0.0885934	0.905141	0.497194	0.095519	0.00269067	0.968814	0.110099	0.784718	2.09265	1.78162	0.343962	>At1g72430.1 68408.m07685 auxin-induced (indole-3-acetic acid induced) protein-related similar to auxin-induced protein TGSAUR22 (GI:10185820) [Tulipa gesneriana]
701956685	1.2206	0.162758	0.154168	1.0866	0.149977	0.553574	1.06567	0.150974	0.659478	2.08301	0.232498	9.53441e-05	>At1g59900.1 68408.m06184 pyruvate dehydrogenase e1 alpha subunit -related similar to pyruvate dehydrogenase e1 alpha subunit GI:473168 from [Solanum tuberosum]
701499635	1.27567	0.118024	0.0189119	1.12753	0.12443	0.288679	1.46568	0.197798	0.0230706	2.06828	0.435911	0.0119862	>At1g67090.1 68408.m06999 ribulose-bisphosphate carboxylase small unit -related similar to ribulose-bisphosphate carboxylase small unit GI:406726 from [Brassica napus]
701552040	1.11804	0.0898093	0.183359	0.96547	0.0905766	0.712157	0.70989	0.123891	0.0888831	2.00967	0.226842	0.000944375	>At4g25970.1 68411.m03403 phosphatidylserine decarboxylase, putative similar to SP|P53037 Phosphatidylserine decarboxylase proenzyme 2 precursor (EC 4.1.1.65) {Saccharomyces cerevisiae}; contains Pfam profile PF02666: phosphatidylserine decarboxylase
